# Supplementary material for: Scorpion envenomation in the state of São Paulo, Brazil: Spatiotemporal analysis of a growing public health concern
Source: PLoS One. 2022 Apr 8;17(4):e0266138. doi: 10.1371/journal.pone.0266138 (PMC8992990; doi:10.1371/journal.pone.0266138)
Supplement: S1 File — (XLSX) [file pone.0266138.s001.xlsx]

## Sheet: data
DRS_NUM	DRS_NAME	NM_MUN	ANO	0-9M	10-19M	20-39M	40-59M	60+M	0-9F	10-19F	20-39F	40-59F	60+F	C_TOTAL	POP(0-9M)	POP(10-19M)	POP(20-39M)	POP(40-59M)	POP(60+M)	POP(0-9F)	POP(10-19F)	POP(20-39F)	POP(40-59F)	POP(60+F)	PP_T_MUN	ppdr.0a9m	ppdr.10a19m	ppdr.20a39m	ppdr.40a59m	ppdr.60+m	ppdr.0a9f	ppdr.10a19f	ppdr.20a39f	ppdr.40a59f	ppdr.60+f	ppdr.tt	cs.pdr.09m	cs.pdr.1019m	cs.pdr.20a39m	cs.pdr.40a59m	cs.pdr.60emm	cs.pdr.0a9f	cs.pdr1019f	cs.pdr.20a39f	cs.pdr.40a59f	cs.pdr.60emmf	cs.pdr.tt	tx.pdr.mun.ano	cs.pdr.mun.ano
9	RHD IX - Marília	Adamantina	2008	0	0	0	0	0	0	0	1	1	0	2	2256	2697	5153	4509	2357	2083	2564	5205	4848	3020	34692	3111885	3464458	7265283	5349389	2308391	2978310	3336731	7192596	5658414	2998212	43663669	0	0	0	0	0	0	0	1381.86	1167.16	0	2549.03	0.583787	2.02527
15	RHD XV - São José do Rio Preto	Adolfo	2008	0	0	0	0	0	0	0	0	0	1	1	268	281	551	520	244	229	285	534	500	268	3680	3111885	3464458	7265283	5349389	2308391	2978310	3336731	7192596	5658414	2998212	43663669	0	0	0	0	0	0	0	0	0	11187.4	11187.4	2.56217	0.942877
14	RHD XIV - São João da Boa Vista	Aguaí	2008	0	0	0	0	0	0	0	0	0	0	0	2731	2926	5450	3816	1526	2621	2702	5048	3682	1830	32332	3111885	3464458	7265283	5349389	2308391	2978310	3336731	7192596	5658414	2998212	43663669	0	0	0	0	0	0	0	0	0	0	0	0	0
14	RHD XIV - São João da Boa Vista	Águas da Prata	2008	0	0	0	0	0	0	0	0	0	0	0	516	614	1133	1029	569	497	553	1086	1025	693	7715	3111885	3464458	7265283	5349389	2308391	2978310	3336731	7192596	5658414	2998212	43663669	0	0	0	0	0	0	0	0	0	0	0	0	0
7	RHD VII - Campinas	Águas de Lindóia	2008	0	0	1	0	0	0	0	0	0	0	1	1311	1377	2831	2114	1048	1208	1371	2780	2230	1274	17544	3111885	3464458	7265283	5349389	2308391	2978310	3336731	7192596	5658414	2998212	43663669	0	0	2566.33	0	0	0	0	0	0	0	2566.33	0.58775	1.03115
6	RHD VI - Bauru	Águas de Santa Bárbara	2008	0	0	0	0	0	0	0	0	0	0	0	475	489	836	701	363	452	467	840	687	380	5690	3111885	3464458	7265283	5349389	2308391	2978310	3336731	7192596	5658414	2998212	43663669	0	0	0	0	0	0	0	0	0	0	0	0	0
10	RHD X - Piracicaba	Águas de São Pedro	2008	0	0	0	0	0	0	0	0	0	0	0	147	183	353	306	244	136	184	343	390	347	2633	3111885	3464458	7265283	5349389	2308391	2978310	3336731	7192596	5658414	2998212	43663669	0	0	0	0	0	0	0	0	0	0	0	0	0
6	RHD VI - Bauru	Agudos	2008	0	0	1	0	0	0	0	0	0	0	1	2947	3208	5818	4013	1579	2835	3074	5710	4016	1923	35123	3111885	3464458	7265283	5349389	2308391	2978310	3336731	7192596	5658414	2998212	43663669	0	0	1248.76	0	0	0	0	0	0	0	1248.76	0.285995	1.0045
16	RHD XVI - Sorocaba	Alambari	2008	0	0	0	0	0	0	0	0	0	0	0	428	454	772	528	273	440	410	752	508	232	4797	3111885	3464458	7265283	5349389	2308391	2978310	3336731	7192596	5658414	2998212	43663669	0	0	0	0	0	0	0	0	0	0	0	0	0
11	RHD XI - Presidente Prudente	Alfredo Marcondes	2008	0	0	0	0	0	0	0	0	0	0	0	265	323	588	505	363	233	259	547	515	367	3965	3111885	3464458	7265283	5349389	2308391	2978310	3336731	7192596	5658414	2998212	43663669	0	0	0	0	0	0	0	0	0	0	0	0	0
5	RHD V - Barretos	Altair	2008	1	3	3	3	1	0	2	2	1	0	16	358	363	755	427	192	311	314	588	370	192	3870	3111885	3464458	7265283	5349389	2308391	2978310	3336731	7192596	5658414	2998212	43663669	8692.42	28631.9	28868.7	37583.5	12022.9	0	21253.1	24464.6	15293	0	176810	40.4936	15.671
13	RHD XIII - Ribeirão Preto	Altinópolis	2008	0	3	2	1	0	1	1	3	1	0	12	1222	1365	2547	1975	1008	1152	1326	2439	1940	1048	16022	3111885	3464458	7265283	5349389	2308391	2978310	3336731	7192596	5658414	2998212	43663669	0	7614.19	5704.97	2708.55	0	2585.34	2516.39	8846.98	2916.71	0	32893.1	7.5333	12.0698
2	RHD II - Araçatuba	Alto Alegre	2008	0	1	0	0	0	0	0	0	0	0	1	266	338	662	573	374	263	288	555	543	384	4246	3111885	3464458	7265283	5349389	2308391	2978310	3336731	7192596	5658414	2998212	43663669	0	10249.9	0	0	0	0	0	0	0	0	10249.9	2.34746	0.996732
16	RHD XVI - Sorocaba	Alumínio	2008	0	0	3	0	0	0	1	0	0	0	4	1554	1555	3045	1869	651	1522	1496	2882	1745	704	17023	3111885	3464458	7265283	5349389	2308391	2978310	3336731	7192596	5658414	2998212	43663669	0	0	7157.91	0	0	0	2230.44	0	0	0	9388.35	2.15015	3.6602
15	RHD XV - São José do Rio Preto	Álvares Florence	2008	0	1	0	2	2	0	0	0	0	0	5	244	300	560	637	378	218	272	529	585	360	4083	3111885	3464458	7265283	5349389	2308391	2978310	3336731	7192596	5658414	2998212	43663669	0	11548.2	0	16795.6	12213.7	0	0	0	0	0	40557.5	9.28861	3.79254
11	RHD XI - Presidente Prudente	Álvares Machado	2008	0	0	0	0	0	0	0	0	0	0	0	1904	2207	3737	2872	1338	1881	1988	3661	2914	1516	24018	3111885	3464458	7265283	5349389	2308391	2978310	3336731	7192596	5658414	2998212	43663669	0	0	0	0	0	0	0	0	0	0	0	0	0
9	RHD IX - Marília	Álvaro de Carvalho	2008	0	0	0	0	0	0	0	0	0	0	0	300	367	1574	500	203	333	284	527	376	218	4682	3111885	3464458	7265283	5349389	2308391	2978310	3336731	7192596	5658414	2998212	43663669	0	0	0	0	0	0	0	0	0	0	0	0	0
9	RHD IX - Marília	Alvinlândia	2008	0	0	0	0	0	0	0	0	0	0	0	256	280	481	341	171	272	256	470	326	202	3055	3111885	3464458	7265283	5349389	2308391	2978310	3336731	7192596	5658414	2998212	43663669	0	0	0	0	0	0	0	0	0	0	0	0	0
7	RHD VII - Campinas	Americana	2008	5	12	21	21	7	8	10	24	7	5	120	14540	16357	35835	27860	10360	13870	15546	34928	28581	13576	211453	3111885	3464458	7265283	5349389	2308391	2978310	3336731	7192596	5658414	2998212	43663669	1070.11	2541.63	4257.6	4032.2	1559.72	1717.84	2146.36	4942.23	1385.85	1104.23	24757.8	5.67011	119.896
3	RHD III - Araraquara	Américo Brasiliense	2008	0	1	0	0	0	0	2	0	0	0	3	3042	3069	6475	3740	1130	2945	3150	5954	3526	1289	34320	3111885	3464458	7265283	5349389	2308391	2978310	3336731	7192596	5658414	2998212	43663669	0	1128.86	0	0	0	0	2118.56	0	0	0	3247.42	0.743734	2.55249
15	RHD XV - São José do Rio Preto	Américo de Campos	2008	0	3	0	2	1	0	0	0	0	1	7	397	455	829	804	477	385	429	829	776	465	5846	3111885	3464458	7265283	5349389	2308391	2978310	3336731	7192596	5658414	2998212	43663669	0	22842.6	0	13306.9	4839.39	0	0	0	0	6447.77	47436.7	10.8641	6.35116
7	RHD VII - Campinas	Amparo	2008	2	2	9	7	2	1	4	11	4	5	47	4575	5335	11292	8310	3739	4468	5036	10700	8466	4770	66691	3111885	3464458	7265283	5349389	2308391	2978310	3336731	7192596	5658414	2998212	43663669	1360.39	1298.77	5790.61	4506.1	1234.76	666.587	2650.3	7394.26	2673.48	3142.78	30718	7.03515	46.9181
10	RHD X - Piracicaba	Analândia	2008	0	0	0	0	0	0	0	0	0	0	0	345	398	691	528	254	348	330	643	474	273	4284	3111885	3464458	7265283	5349389	2308391	2978310	3336731	7192596	5658414	2998212	43663669	0	0	0	0	0	0	0	0	0	0	0	0	0
2	RHD II - Araçatuba	Andradina	2008	2	1	1	3	0	0	0	3	3	0	13	3952	4443	9354	7017	3476	3844	4283	8686	7549	4252	56856	3111885	3464458	7265283	5349389	2308391	2978310	3336731	7192596	5658414	2998212	43663669	1574.84	779.756	776.703	2287.04	0	0	0	2484.2	2248.67	0	10151.2	2.32487	13.2183
16	RHD XVI - Sorocaba	Angatuba	2008	0	0	0	0	0	0	0	0	0	0	0	1904	1984	3530	2836	1188	1804	1944	3345	2576	1193	22304	3111885	3464458	7265283	5349389	2308391	2978310	3336731	7192596	5658414	2998212	43663669	0	0	0	0	0	0	0	0	0	0	0	0	0
6	RHD VI - Bauru	Anhembi	2008	0	0	2	1	0	0	0	0	0	0	3	535	505	891	662	322	509	478	814	603	290	5609	3111885	3464458	7265283	5349389	2308391	2978310	3336731	7192596	5658414	2998212	43663669	0	0	16308.2	8080.65	0	0	0	0	0	0	24388.8	5.58561	3.13297
11	RHD XI - Presidente Prudente	Anhumas	2008	0	0	0	0	0	0	0	0	0	0	0	293	343	587	461	217	303	310	572	454	244	3784	3111885	3464458	7265283	5349389	2308391	2978310	3336731	7192596	5658414	2998212	43663669	0	0	0	0	0	0	0	0	0	0	0	0	0
17	RHD XVII - Taubaté	Aparecida	2008	3	2	10	5	1	0	1	4	1	1	28	2777	3042	5940	4175	1689	2648	2994	5783	4703	2220	35971	3111885	3464458	7265283	5349389	2308391	2978310	3336731	7192596	5658414	2998212	43663669	3361.78	2277.75	12231.1	6406.45	1366.72	0	1114.47	4974.99	1203.15	1350.55	34287	7.85252	28.2463
15	RHD XV - São José do Rio Preto	Aparecida d'Oeste	2008	0	0	0	0	0	0	0	0	0	0	0	296	364	643	635	360	311	357	643	641	413	4663	3111885	3464458	7265283	5349389	2308391	2978310	3336731	7192596	5658414	2998212	43663669	0	0	0	0	0	0	0	0	0	0	0	0	0
16	RHD XVI - Sorocaba	Apiaí	2008	0	0	0	0	0	0	0	0	0	0	0	2578	2687	3945	2808	1226	2432	2612	3999	2717	1253	26257	3111885	3464458	7265283	5349389	2308391	2978310	3336731	7192596	5658414	2998212	43663669	0	0	0	0	0	0	0	0	0	0	0	0	0
16	RHD XVI - Sorocaba	Araçariguama	2008	0	0	0	0	0	1	0	0	0	0	1	1724	1608	2835	1726	603	1590	1553	2735	1560	548	16482	3111885	3464458	7265283	5349389	2308391	2978310	3336731	7192596	5658414	2998212	43663669	0	0	0	0	0	1873.15	0	0	0	0	1873.15	0.428995	0.70707
2	RHD II - Araçatuba	Araçatuba	2008	2	0	5	5	0	0	2	4	4	4	26	12797	13987	29768	23392	9874	12238	13474	30148	25485	13274	184437	3111885	3464458	7265283	5349389	2308391	2978310	3336731	7192596	5658414	2998212	43663669	486.346	0	1220.32	1143.42	0	0	495.284	954.305	888.117	903.484	6091.28	1.39504	25.7298
16	RHD XVI - Sorocaba	Araçoiaba da Serra	2008	0	0	1	0	0	0	0	0	0	0	1	2165	2340	4186	3273	1515	2152	2224	4110	3203	1537	26705	3111885	3464458	7265283	5349389	2308391	2978310	3336731	7192596	5658414	2998212	43663669	0	0	1735.61	0	0	0	0	0	0	0	1735.61	0.397496	1.06151
8	RHD VIII - Franca	Aramina	2008	1	1	4	1	1	2	2	1	2	0	15	389	450	798	672	343	345	422	808	671	328	5226	3111885	3464458	7265283	5349389	2308391	2978310	3336731	7192596	5658414	2998212	43663669	7999.7	7698.8	36417.5	7960.4	6730	17265.6	15813.9	8901.73	16865.6	0	125653	28.7775	15.0391
6	RHD VI - Bauru	Arandu	2008	0	0	0	0	0	0	0	0	0	0	0	523	623	1000	739	322	509	589	945	691	344	6285	3111885	3464458	7265283	5349389	2308391	2978310	3336731	7192596	5658414	2998212	43663669	0	0	0	0	0	0	0	0	0	0	0	0	0
17	RHD XVII - Taubaté	Arapeí	2008	0	0	0	0	1	0	0	0	0	0	1	235	229	353	324	177	194	229	373	309	163	2586	3111885	3464458	7265283	5349389	2308391	2978310	3336731	7192596	5658414	2998212	43663669	0	0	0	0	13041.8	0	0	0	0	0	13041.8	2.98687	0.772404
3	RHD III - Araraquara	Araraquara	2008	4	3	12	7	2	2	2	7	7	1	47	14247	16039	35337	25817	11016	13625	15740	34788	28036	15113	209758	3111885	3464458	7265283	5349389	2308391	2978310	3336731	7192596	5658414	2998212	43663669	873.696	648.006	2467.2	1450.43	419.098	437.183	423.981	1447.29	1412.79	198.386	9778.05	2.2394	46.9732
10	RHD X - Piracicaba	Araras	2008	0	0	0	0	0	0	0	0	0	0	0	8780	9940	20344	14876	5871	8364	9445	19592	14924	7381	119517	3111885	3464458	7265283	5349389	2308391	2978310	3336731	7192596	5658414	2998212	43663669	0	0	0	0	0	0	0	0	0	0	0	0	0
9	RHD IX - Marília	Arco-Íris	2008	0	0	0	1	0	0	0	0	0	0	1	142	171	293	267	166	128	157	300	245	153	2022	3111885	3464458	7265283	5349389	2308391	2978310	3336731	7192596	5658414	2998212	43663669	0	0	0	20035.2	0	0	0	0	0	0	20035.2	4.58852	0.927799
6	RHD VI - Bauru	Arealva	2008	0	0	0	0	0	0	0	0	2	0	2	584	606	1131	1112	667	528	608	1083	994	640	7953	3111885	3464458	7265283	5349389	2308391	2978310	3336731	7192596	5658414	2998212	43663669	0	0	0	0	0	0	0	0	11385.1	0	11385.1	2.60746	2.07372
17	RHD XVII - Taubaté	Areias	2008	0	0	0	0	0	0	0	0	0	0	0	335	366	565	445	192	370	345	558	382	225	3783	3111885	3464458	7265283	5349389	2308391	2978310	3336731	7192596	5658414	2998212	43663669	0	0	0	0	0	0	0	0	0	0	0	0	0
6	RHD VI - Bauru	Areiópolis	2008	0	0	0	1	0	0	0	0	0	0	1	1030	1069	1971	1145	414	1001	1000	1743	1038	414	10825	3111885	3464458	7265283	5349389	2308391	2978310	3336731	7192596	5658414	2998212	43663669	0	0	0	4671.96	0	0	0	0	0	0	4671.96	1.06999	1.15826
15	RHD XV - São José do Rio Preto	Ariranha	2008	0	0	1	0	0	0	0	0	0	0	1	700	710	1501	1045	469	613	642	1369	997	547	8593	3111885	3464458	7265283	5349389	2308391	2978310	3336731	7192596	5658414	2998212	43663669	0	0	4840.3	0	0	0	0	0	0	0	4840.3	1.10854	0.952569
7	RHD VII - Campinas	Artur Nogueira	2008	2	0	4	3	1	0	3	1	1	2	17	3694	3844	7706	4846	1849	3608	3620	7500	4774	1966	43407	3111885	3464458	7265283	5349389	2308391	2978310	3336731	7192596	5658414	2998212	43663669	1684.83	0	3771.23	3311.63	1248.45	0	2765.25	959.013	1185.26	3050.06	17975.7	4.11686	17.8701
1	RHD I - Grande São Paulo	Arujá	2008	0	0	0	0	0	1	0	1	0	0	2	6784	7028	12371	8441	2491	6499	6571	12587	8560	2818	74150	3111885	3464458	7265283	5349389	2308391	2978310	3336731	7192596	5658414	2998212	43663669	0	0	0	0	0	458.272	0	571.431	0	0	1029.7	0.235826	1.74865
15	RHD XV - São José do Rio Preto	Aspásia	2008	0	0	0	0	0	0	0	0	0	0	0	122	149	268	262	154	119	146	255	249	146	1870	3111885	3464458	7265283	5349389	2308391	2978310	3336731	7192596	5658414	2998212	43663669	0	0	0	0	0	0	0	0	0	0	0	0	0
9	RHD IX - Marília	Assis	2008	0	0	1	0	0	1	0	0	0	1	3	6957	7667	15839	11721	5265	6570	7197	15390	12803	6971	96380	3111885	3464458	7265283	5349389	2308391	2978310	3336731	7192596	5658414	2998212	43663669	0	0	458.696	0	0	453.32	0	0	0	430.098	1342.11	0.307375	2.96248
7	RHD VII - Campinas	Atibaia	2008	2	2	1	0	0	0	2	0	0	0	7	10333	10884	21006	14870	6327	9644	10165	20683	15472	7991	127375	3111885	3464458	7265283	5349389	2308391	2978310	3336731	7192596	5658414	2998212	43663669	602.32	636.615	345.867	0	0	0	656.514	0	0	0	2241.32	0.513314	6.53833
2	RHD II - Araçatuba	Auriflama	2008	0	0	0	0	0	0	0	0	0	0	0	969	1249	2266	1879	951	919	1128	2243	1839	1032	14475	3111885	3464458	7265283	5349389	2308391	2978310	3336731	7192596	5658414	2998212	43663669	0	0	0	0	0	0	0	0	0	0	0	0	0
6	RHD VI - Bauru	Avaí	2008	2	0	1	2	0	1	3	0	0	1	10	442	509	758	608	266	394	465	733	572	285	5032	3111885	3464458	7265283	5349389	2308391	2978310	3336731	7192596	5658414	2998212	43663669	14080.9	0	9584.81	17596.7	0	7559.16	21527.3	0	0	10520	80868.9	18.5209	9.3197
2	RHD II - Araçatuba	Avanhandava	2008	0	0	0	0	0	0	0	0	0	0	0	944	1089	2363	1250	449	901	948	1574	1109	550	11177	3111885	3464458	7265283	5349389	2308391	2978310	3336731	7192596	5658414	2998212	43663669	0	0	0	0	0	0	0	0	0	0	0	0	0
6	RHD VI - Bauru	Avaré	2008	1	1	5	4	1	1	1	1	3	0	18	6695	7027	14572	9646	4227	6414	6740	13320	10157	5290	84088	3111885	3464458	7265283	5349389	2308391	2978310	3336731	7192596	5658414	2998212	43663669	464.807	493.021	2492.89	2218.28	546.106	464.345	495.064	539.985	1671.29	0	9385.79	2.14956	18.0753
15	RHD XV - São José do Rio Preto	Bady Bassitt	2008	0	0	2	1	0	0	0	0	1	0	4	1115	1202	2420	1797	738	1078	1094	2450	1760	804	14458	3111885	3464458	7265283	5349389	2308391	2978310	3336731	7192596	5658414	2998212	43663669	0	0	6004.37	2976.84	0	0	0	0	3215.01	0	12196.2	2.79322	4.03844
6	RHD VI - Bauru	Balbinos	2008	0	0	0	0	0	0	0	0	0	0	0	126	241	1608	439	124	120	124	261	210	119	3372	3111885	3464458	7265283	5349389	2308391	2978310	3336731	7192596	5658414	2998212	43663669	0	0	0	0	0	0	0	0	0	0	0	0	0
15	RHD XV - São José do Rio Preto	Bálsamo	2008	0	0	1	1	5	1	0	1	1	0	10	529	621	1279	1127	541	524	576	1280	1083	680	8240	3111885	3464458	7265283	5349389	2308391	2978310	3336731	7192596	5658414	2998212	43663669	0	0	5680.44	4746.57	21334.5	5683.8	0	5619.22	5224.76	0	48289.3	11.0594	9.11292
17	RHD XVII - Taubaté	Bananal	2008	0	0	0	3	1	0	0	2	0	0	6	899	889	1600	1211	603	823	882	1556	1231	723	10417	3111885	3464458	7265283	5349389	2308391	2978310	3336731	7192596	5658414	2998212	43663669	0	0	0	13252	3828.18	0	0	9244.98	0	0	26325.2	6.02908	6.28049
6	RHD VI - Bauru	Barão de Antonina	2008	0	0	0	0	0	0	0	0	0	0	0	289	271	427	422	201	267	261	427	367	213	3145	3111885	3464458	7265283	5349389	2308391	2978310	3336731	7192596	5658414	2998212	43663669	0	0	0	0	0	0	0	0	0	0	0	0	0
2	RHD II - Araçatuba	Barbosa	2008	0	0	1	1	0	0	0	1	0	0	3	590	632	1035	776	347	561	574	941	767	418	6641	3111885	3464458	7265283	5349389	2308391	2978310	3336731	7192596	5658414	2998212	43663669	0	0	7019.6	6893.54	0	0	0	7643.57	0	0	21556.7	4.93699	3.27865
6	RHD VI - Bauru	Bariri	2008	0	0	0	0	0	0	1	0	0	0	1	2519	2600	5085	3963	1918	2328	2425	4642	3914	2474	31868	3111885	3464458	7265283	5349389	2308391	2978310	3336731	7192596	5658414	2998212	43663669	0	0	0	0	0	0	1375.97	0	0	0	1375.97	0.31513	1.00426
6	RHD VI - Bauru	Barra Bonita	2008	0	0	0	0	1	0	0	0	0	0	1	2406	2814	6054	4754	1978	2337	2683	5962	4833	2459	36280	3111885	3464458	7265283	5349389	2308391	2978310	3336731	7192596	5658414	2998212	43663669	0	0	0	0	1167.03	0	0	0	0	0	1167.03	0.267278	0.969684
16	RHD XVI - Sorocaba	Barra do Chapéu	2008	0	0	0	0	0	0	0	0	0	0	0	531	582	845	593	289	519	484	738	480	258	5319	3111885	3464458	7265283	5349389	2308391	2978310	3336731	7192596	5658414	2998212	43663669	0	0	0	0	0	0	0	0	0	0	0	0	0
12	RHD XII - Registro	Barra do Turvo	2008	0	0	0	0	0	0	0	0	0	0	0	884	808	1084	887	562	771	803	1039	762	415	8015	3111885	3464458	7265283	5349389	2308391	2978310	3336731	7192596	5658414	2998212	43663669	0	0	0	0	0	0	0	0	0	0	0	0	0
5	RHD V - Barretos	Barretos	2008	3	2	2	0	0	2	0	0	0	0	9	8419	9290	18495	13434	5973	7897	8812	18587	14734	8119	113760	3111885	3464458	7265283	5349389	2308391	2978310	3336731	7192596	5658414	2998212	43663669	1108.88	745.847	785.648	0	0	754.289	0	0	0	0	3394.66	0.777457	8.84435
13	RHD XIII - Ribeirão Preto	Barrinha	2008	3	1	1	0	0	1	0	0	0	0	6	2772	2657	5304	2896	870	2683	2622	4983	2701	1028	28516	3111885	3464458	7265283	5349389	2308391	2978310	3336731	7192596	5658414	2998212	43663669	3367.84	1303.9	1369.77	0	0	1110.07	0	0	0	0	7151.58	1.63788	4.67058
1	RHD I - Grande São Paulo	Barueri	2008	0	2	1	0	0	1	1	0	4	0	9	22025	22090	42647	25707	6743	21313	21834	44024	27160	8062	241605	3111885	3464458	7265283	5349389	2308391	2978310	3336731	7192596	5658414	2998212	43663669	0	313.668	170.359	0	0	139.741	152.823	0	833.345	0	1609.94	0.368713	8.90829
9	RHD IX - Marília	Bastos	2008	0	0	1	4	0	0	0	0	1	0	6	1687	1793	3367	2575	1036	1685	1773	3190	2642	1297	21045	3111885	3464458	7265283	5349389	2308391	2978310	3336731	7192596	5658414	2998212	43663669	0	0	2157.79	8309.73	0	0	0	0	2141.72	0	12609.2	2.88781	6.0774
13	RHD XIII - Ribeirão Preto	Batatais	2008	1	6	7	7	3	1	3	5	5	2	40	4270	4767	9211	7053	3094	4075	4637	8820	7238	3921	57086	3111885	3464458	7265283	5349389	2308391	2978310	3336731	7192596	5658414	2998212	43663669	728.779	4360.55	5521.33	5309.19	2238.26	730.874	2158.76	4077.44	3908.82	1529.31	30563.3	6.99971	39.9586
6	RHD VI - Bauru	Bauru	2008	4	2	11	7	2	1	2	5	6	1	41	26161	27973	58821	40988	17053	24940	26583	57539	44945	23523	348526	3111885	3464458	7265283	5349389	2308391	2978310	3336731	7192596	5658414	2998212	43663669	475.805	247.7	1358.67	913.578	270.731	119.419	251.042	625.019	755.378	127.459	5144.8	1.17828	41.0661
5	RHD V - Barretos	Bebedouro	2008	4	8	10	13	5	3	5	7	8	4	67	5783	6402	12486	9167	4192	5497	6212	12318	9697	5348	77102	3111885	3464458	7265283	5349389	2308391	2978310	3336731	7192596	5658414	2998212	43663669	2152.44	4329.22	5818.74	7586.13	2753.33	1625.42	2685.71	4087.37	4668.18	2242.49	37949	8.69121	67.011
2	RHD II - Araçatuba	Bento de Abreu	2008	0	0	2	0	1	0	2	0	0	0	5	214	228	479	321	146	217	216	419	288	170	2698	3111885	3464458	7265283	5349389	2308391	2978310	3336731	7192596	5658414	2998212	43663669	0	0	30335.2	0	15810.9	0	30895.7	0	0	0	77041.8	17.6444	4.76045
9	RHD IX - Marília	Bernardino de Campos	2008	0	0	0	0	0	0	0	0	0	0	0	806	967	1610	1338	753	824	890	1531	1365	984	11068	3111885	3464458	7265283	5349389	2308391	2978310	3336731	7192596	5658414	2998212	43663669	0	0	0	0	0	0	0	0	0	0	0	0	0
4	RHD IV - Baixada Santista	Bertioga	2008	0	0	0	0	0	0	0	0	0	0	0	4621	4123	8140	4789	1600	4525	4063	7936	4507	1477	45781	3111885	3464458	7265283	5349389	2308391	2978310	3336731	7192596	5658414	2998212	43663669	0	0	0	0	0	0	0	0	0	0	0	0	0
2	RHD II - Araçatuba	Bilac	2008	0	0	0	0	0	0	0	0	0	0	0	436	561	1164	904	462	428	515	1093	939	569	7071	3111885	3464458	7265283	5349389	2308391	2978310	3336731	7192596	5658414	2998212	43663669	0	0	0	0	0	0	0	0	0	0	0	0	0
2	RHD II - Araçatuba	Birigui	2008	0	1	1	2	2	0	0	0	0	0	6	7940	8503	18637	13352	5587	7514	8272	18438	14265	6650	109158	3111885	3464458	7265283	5349389	2308391	2978310	3336731	7192596	5658414	2998212	43663669	0	407.439	389.831	801.287	826.344	0	0	0	0	0	2424.9	0.555359	6.06219
1	RHD I - Grande São Paulo	Biritiba-Mirim	2008	0	0	0	0	0	0	0	0	0	0	0	2724	2678	4658	3097	1439	2598	2619	4457	2982	1412	28664	3111885	3464458	7265283	5349389	2308391	2978310	3336731	7192596	5658414	2998212	43663669	0	0	0	0	0	0	0	0	0	0	0	0	0
3	RHD III - Araraquara	Boa Esperança do Sul	2008	0	0	2	0	1	0	1	1	0	0	5	1263	1290	2289	1588	627	1203	1230	2175	1501	667	13833	3111885	3464458	7265283	5349389	2308391	2978310	3336731	7192596	5658414	2998212	43663669	0	0	6348	0	3681.64	0	2712.79	3306.94	0	0	16049.4	3.67568	5.08457
6	RHD VI - Bauru	Bocaina	2008	0	0	0	0	0	0	0	0	0	0	0	852	916	1846	1329	544	842	877	1755	1239	706	10906	3111885	3464458	7265283	5349389	2308391	2978310	3336731	7192596	5658414	2998212	43663669	0	0	0	0	0	0	0	0	0	0	0	0	0
6	RHD VI - Bauru	Bofete	2008	0	0	0	0	1	0	0	0	0	0	1	818	877	1426	1144	649	815	799	1308	1040	600	9476	3111885	3464458	7265283	5349389	2308391	2978310	3336731	7192596	5658414	2998212	43663669	0	0	0	0	3556.84	0	0	0	0	0	3556.84	0.8146	0.771915
16	RHD XVI - Sorocaba	Boituva	2008	0	0	0	0	0	0	0	0	0	0	0	3979	4110	8600	5322	1969	3821	3915	8020	5161	2238	47135	3111885	3464458	7265283	5349389	2308391	2978310	3336731	7192596	5658414	2998212	43663669	0	0	0	0	0	0	0	0	0	0	0	0	0
7	RHD VII - Campinas	Bom Jesus dos Perdões	2008	0	0	0	0	0	0	0	0	0	0	0	1717	1721	3290	2122	857	1610	1635	3137	2096	914	19099	3111885	3464458	7265283	5349389	2308391	2978310	3336731	7192596	5658414	2998212	43663669	0	0	0	0	0	0	0	0	0	0	0	0	0
16	RHD XVI - Sorocaba	Bom Sucesso de Itararé	2008	0	0	0	0	0	0	0	0	0	0	0	406	393	568	357	136	397	394	541	293	124	3609	3111885	3464458	7265283	5349389	2308391	2978310	3336731	7192596	5658414	2998212	43663669	0	0	0	0	0	0	0	0	0	0	0	0	0
9	RHD IX - Marília	Borá	2008	0	0	0	0	0	0	0	0	0	0	0	61	84	149	99	40	55	70	126	101	41	826	3111885	3464458	7265283	5349389	2308391	2978310	3336731	7192596	5658414	2998212	43663669	0	0	0	0	0	0	0	0	0	0	0	0	0
6	RHD VI - Bauru	Boracéia	2008	0	0	0	0	0	0	0	0	0	0	0	369	401	716	475	251	346	364	630	482	258	4292	3111885	3464458	7265283	5349389	2308391	2978310	3336731	7192596	5658414	2998212	43663669	0	0	0	0	0	0	0	0	0	0	0	0	0
3	RHD III - Araraquara	Borborema	2008	0	1	1	0	1	0	1	0	1	1	6	1087	1147	2406	1932	910	1029	1080	2286	1801	1016	14694	3111885	3464458	7265283	5349389	2308391	2978310	3336731	7192596	5658414	2998212	43663669	0	3020.45	3019.65	0	2536.69	0	3089.57	0	3141.82	2951	17759.2	4.06727	5.97644
6	RHD VI - Bauru	Borebi	2008	0	0	0	0	0	0	0	0	0	0	0	214	221	366	263	95	206	210	339	256	122	2292	3111885	3464458	7265283	5349389	2308391	2978310	3336731	7192596	5658414	2998212	43663669	0	0	0	0	0	0	0	0	0	0	0	0	0
6	RHD VI - Bauru	Botucatu	2008	2	1	0	2	0	3	3	4	2	0	17	9965	10313	20909	14826	6563	9437	10016	20838	15788	8790	127445	3111885	3464458	7265283	5349389	2308391	2978310	3336731	7192596	5658414	2998212	43663669	624.563	335.931	0	721.623	0	946.798	999.42	1380.67	716.799	0	5725.8	1.31134	16.7124
7	RHD VII - Campinas	Bragança Paulista	2008	2	4	13	9	6	4	5	4	3	0	50	11173	12435	24658	17374	7469	10619	11825	24176	18022	9165	146916	3111885	3464458	7265283	5349389	2308391	2978310	3336731	7192596	5658414	2998212	43663669	557.037	1114.42	3830.35	2771.07	1854.38	1121.88	1410.88	1190.04	941.918	0	14792	3.38771	49.7708
2	RHD II - Araçatuba	Braúna	2008	0	0	0	0	0	0	0	0	0	0	0	341	412	847	626	346	386	374	763	556	395	5046	3111885	3464458	7265283	5349389	2308391	2978310	3336731	7192596	5658414	2998212	43663669	0	0	0	0	0	0	0	0	0	0	0	0	0
2	RHD II - Araçatuba	Brejo Alegre	2008	0	0	0	0	0	0	0	0	0	0	0	215	233	445	312	153	190	199	418	276	156	2597	3111885	3464458	7265283	5349389	2308391	2978310	3336731	7192596	5658414	2998212	43663669	0	0	0	0	0	0	0	0	0	0	0	0	0
13	RHD XIII - Ribeirão Preto	Brodowski	2008	0	0	0	3	2	0	0	2	0	3	10	1670	1870	3328	2542	1111	1605	1809	3275	2491	1277	20978	3111885	3464458	7265283	5349389	2308391	2978310	3336731	7192596	5658414	2998212	43663669	0	0	0	6313.2	4155.52	0	0	4392.43	0	7043.57	21904.7	5.01669	10.524
6	RHD VI - Bauru	Brotas	2008	1	1	2	3	0	1	1	0	2	1	12	1742	1840	3583	2534	1210	1726	1864	3351	2450	1396	21696	3111885	3464458	7265283	5349389	2308391	2978310	3336731	7192596	5658414	2998212	43663669	1786.39	1882.86	4055.42	6333.14	0	1725.56	1790.09	0	4619.11	2147.72	24340.3	5.57449	12.0944
16	RHD XVI - Sorocaba	Buri	2008	0	0	0	0	0	0	0	1	0	0	1	2001	1932	3011	1963	896	1891	1699	2822	1874	825	18914	3111885	3464458	7265283	5349389	2308391	2978310	3336731	7192596	5658414	2998212	43663669	0	0	0	0	0	0	0	2548.76	0	0	2548.76	0.583725	1.10406
2	RHD II - Araçatuba	Buritama	2008	0	0	0	0	0	0	0	0	0	0	0	1169	1222	2526	1983	965	1075	1213	2400	1963	1051	15567	3111885	3464458	7265283	5349389	2308391	2978310	3336731	7192596	5658414	2998212	43663669	0	0	0	0	0	0	0	0	0	0	0	0	0
8	RHD VIII - Franca	Buritizal	2008	0	0	1	0	1	0	0	1	1	0	4	310	338	684	505	275	287	294	639	491	275	4098	3111885	3464458	7265283	5349389	2308391	2978310	3336731	7192596	5658414	2998212	43663669	0	0	10621.8	0	8394.15	0	0	11256	11524.3	0	41796.2	9.5723	3.92273
6	RHD VI - Bauru	Cabrália Paulista	2008	0	0	1	1	0	0	0	1	0	0	3	394	448	740	509	228	382	403	681	496	260	4541	3111885	3464458	7265283	5349389	2308391	2978310	3336731	7192596	5658414	2998212	43663669	0	0	9817.95	10509.6	0	0	0	10561.8	0	0	30889.4	7.07439	3.21248
7	RHD VII - Campinas	Cabreúva	2008	0	0	0	0	0	0	0	0	0	0	0	4078	3941	7380	4310	1466	3783	3734	6935	4085	1514	41226	3111885	3464458	7265283	5349389	2308391	2978310	3336731	7192596	5658414	2998212	43663669	0	0	0	0	0	0	0	0	0	0	0	0	0
17	RHD XVII - Taubaté	Caçapava	2008	0	2	0	5	1	0	2	0	1	0	11	7055	7220	14534	10136	3925	6579	6997	14167	10218	4733	85564	3111885	3464458	7265283	5349389	2308391	2978310	3336731	7192596	5658414	2998212	43663669	0	959.684	0	2638.81	588.125	0	953.76	0	553.769	0	5694.15	1.30409	11.1583
17	RHD XVII - Taubaté	Cachoeira Paulista	2008	1	2	3	3	1	0	1	3	0	0	14	2447	2649	4917	3612	1515	2361	2345	4845	3778	1942	30411	3111885	3464458	7265283	5349389	2308391	2978310	3336731	7192596	5658414	2998212	43663669	1271.71	2615.67	4432.75	4443.01	1523.69	0	1422.91	4453.62	0	0	20163.4	4.61788	14.0434
14	RHD XIV - São João da Boa Vista	Caconde	2008	0	0	0	0	0	0	0	0	0	0	0	1625	1721	2728	2375	1150	1614	1710	2654	2185	1267	19029	3111885	3464458	7265283	5349389	2308391	2978310	3336731	7192596	5658414	2998212	43663669	0	0	0	0	0	0	0	0	0	0	0	0	0
6	RHD VI - Bauru	Cafelândia	2008	2	0	0	0	0	0	0	0	0	0	2	1274	1402	2685	2035	1011	1237	1378	2579	2060	1264	16925	3111885	3464458	7265283	5349389	2308391	2978310	3336731	7192596	5658414	2998212	43663669	4885.22	0	0	0	0	0	0	0	0	0	4885.22	1.11883	1.89362
11	RHD XI - Presidente Prudente	Caiabu	2008	0	0	0	0	0	0	0	0	0	0	0	311	381	633	557	274	301	341	605	491	293	4187	3111885	3464458	7265283	5349389	2308391	2978310	3336731	7192596	5658414	2998212	43663669	0	0	0	0	0	0	0	0	0	0	0	0	0
1	RHD I - Grande São Paulo	Caieiras	2008	0	0	0	2	0	0	0	0	1	0	3	7713	7883	14467	10004	2698	7363	7584	14971	10176	3316	86175	3111885	3464458	7265283	5349389	2308391	2978310	3336731	7192596	5658414	2998212	43663669	0	0	0	1069.45	0	0	0	0	556.055	0	1625.5	0.372279	3.20811
11	RHD XI - Presidente Prudente	Caiuá	2008	0	0	0	1	0	0	0	0	1	0	2	387	467	800	678	325	382	391	691	615	291	5027	3111885	3464458	7265283	5349389	2308391	2978310	3336731	7192596	5658414	2998212	43663669	0	0	0	7889.95	0	0	0	0	9200.67	0	17090.6	3.91415	1.96764
1	RHD I - Grande São Paulo	Cajamar	2008	0	0	0	0	0	0	0	1	0	0	1	6061	5948	11633	6571	1853	5761	5781	11364	6466	2048	63486	3111885	3464458	7265283	5349389	2308391	2978310	3336731	7192596	5658414	2998212	43663669	0	0	0	0	0	0	0	632.928	0	0	632.928	0.144955	0.920263
12	RHD XII - Registro	Cajati	2008	0	0	0	0	0	0	0	0	0	0	0	3040	2980	4568	3025	1382	2911	2843	4503	2764	1308	29324	3111885	3464458	7265283	5349389	2308391	2978310	3336731	7192596	5658414	2998212	43663669	0	0	0	0	0	0	0	0	0	0	0	0	0
5	RHD V - Barretos	Cajobi	2008	0	0	2	0	0	0	0	1	1	0	4	733	876	1721	1261	563	654	791	1485	1178	672	9934	3111885	3464458	7265283	5349389	2308391	2978310	3336731	7192596	5658414	2998212	43663669	0	0	8443.09	0	0	0	0	4843.5	4803.41	0	18090	4.14303	4.11569
13	RHD XIII - Ribeirão Preto	Cajuru	2008	0	0	0	0	0	0	0	0	0	2	2	2053	2195	3795	2686	1198	1880	2118	3601	2587	1443	23556	3111885	3464458	7265283	5349389	2308391	2978310	3336731	7192596	5658414	2998212	43663669	0	0	0	0	0	0	0	0	0	4155.53	4155.53	0.951713	2.24185
16	RHD XVI - Sorocaba	Campina do Monte Alegre	2008	0	0	0	0	0	0	0	0	0	0	0	532	526	882	669	302	481	483	857	619	307	5658	3111885	3464458	7265283	5349389	2308391	2978310	3336731	7192596	5658414	2998212	43663669	0	0	0	0	0	0	0	0	0	0	0	0	0
7	RHD VII - Campinas	Campinas	2008	2	4	9	9	3	1	4	6	3	1	42	78915	84452	188961	129522	50940	75467	81936	190058	141066	68991	1090308	3111885	3464458	7265283	5349389	2308391	2978310	3336731	7192596	5658414	2998212	43663669	78.8668	164.091	346.037	371.709	135.948	39.4651	162.895	227.065	120.335	43.458	1689.87	0.38702	42.1971
7	RHD VII - Campinas	Campo Limpo Paulista	2008	0	2	5	2	1	2	2	5	1	1	21	6372	6629	12595	8597	2786	6178	6452	12534	8895	3234	74272	3111885	3464458	7265283	5349389	2308391	2978310	3336731	7192596	5658414	2998212	43663669	0	1045.24	2884.19	1244.48	828.568	964.166	1034.32	2869.23	636.134	927.091	12433.4	2.84755	21.1493
17	RHD XVII - Taubaté	Campos do Jordão	2008	0	1	0	2	0	0	0	0	0	0	3	4315	4496	8115	5395	1746	4187	4398	8126	5614	2096	48488	3111885	3464458	7265283	5349389	2308391	2978310	3336731	7192596	5658414	2998212	43663669	0	770.565	0	1983.09	0	0	0	0	0	0	2753.66	0.630652	3.0579
9	RHD IX - Marília	Campos Novos Paulista	2008	0	0	2	1	0	0	1	2	1	0	7	423	402	710	547	314	379	368	641	521	297	4602	3111885	3464458	7265283	5349389	2308391	2978310	3336731	7192596	5658414	2998212	43663669	0	0	20465.6	9779.5	0	0	9067.2	22441.8	10860.7	0	72614.8	16.6305	7.65335
12	RHD XII - Registro	Cananéia	2008	0	0	0	0	0	0	0	0	0	0	0	1219	1198	1922	1360	684	1161	1190	1788	1323	738	12583	3111885	3464458	7265283	5349389	2308391	2978310	3336731	7192596	5658414	2998212	43663669	0	0	0	0	0	0	0	0	0	0	0	0	0
17	RHD XVII - Taubaté	Canas	2008	1	0	0	0	0	0	0	0	0	0	1	448	408	718	495	176	419	389	657	467	191	4368	3111885	3464458	7265283	5349389	2308391	2978310	3336731	7192596	5658414	2998212	43663669	6946.17	0	0	0	0	0	0	0	0	0	6946.17	1.59084	0.694877
9	RHD IX - Marília	Cândido Mota	2008	0	0	0	0	0	0	0	0	0	0	0	2370	2612	4721	3788	1749	2291	2479	4686	3863	2055	30614	3111885	3464458	7265283	5349389	2308391	2978310	3336731	7192596	5658414	2998212	43663669	0	0	0	0	0	0	0	0	0	0	0	0	0
3	RHD III - Araraquara	Cândido Rodrigues	2008	0	0	0	1	0	0	0	0	0	0	1	165	178	400	386	233	162	208	397	356	248	2733	3111885	3464458	7265283	5349389	2308391	2978310	3336731	7192596	5658414	2998212	43663669	0	0	0	13858.5	0	0	0	0	0	0	13858.5	3.17392	0.867434
9	RHD IX - Marília	Canitar	2008	0	2	1	0	1	0	1	1	0	3	9	460	410	726	446	175	450	386	691	403	183	4330	3111885	3464458	7265283	5349389	2308391	2978310	3336731	7192596	5658414	2998212	43663669	0	16899.8	10007.3	0	13190.8	0	8644.38	10409	0	49151	108302	24.8037	10.74
16	RHD XVI - Sorocaba	Capão Bonito	2008	0	0	0	1	0	0	0	0	2	0	3	4511	4525	7517	5131	2311	4196	4442	7360	5059	2523	47575	3111885	3464458	7265283	5349389	2308391	2978310	3336731	7192596	5658414	2998212	43663669	0	0	0	1042.56	0	0	0	0	2236.97	0	3279.53	0.751089	3.57331
16	RHD XVI - Sorocaba	Capela do Alto	2008	0	0	0	0	0	0	0	0	0	0	0	1559	1722	3027	1940	821	1600	1548	2647	1784	779	17427	3111885	3464458	7265283	5349389	2308391	2978310	3336731	7192596	5658414	2998212	43663669	0	0	0	0	0	0	0	0	0	0	0	0	0
10	RHD X - Piracicaba	Capivari	2008	0	0	1	0	0	0	0	0	0	0	1	4152	4294	8488	5572	2083	3965	4143	7936	5417	2598	48648	3111885	3464458	7265283	5349389	2308391	2978310	3336731	7192596	5658414	2998212	43663669	0	0	855.948	0	0	0	0	0	0	0	855.948	0.196032	0.953656
17	RHD XVII - Taubaté	Caraguatatuba	2008	0	0	0	0	0	0	1	0	0	0	1	8767	8736	16704	11157	4696	8580	8441	16209	11266	5130	99686	3111885	3464458	7265283	5349389	2308391	2978310	3336731	7192596	5658414	2998212	43663669	0	0	0	0	0	0	395.3	0	0	0	395.3	0.090533	0.902488
1	RHD I - Grande São Paulo	Carapicuíba	2008	0	0	1	0	1	1	1	0	0	2	6	34141	32937	66583	39340	11656	33133	32548	67873	42739	14468	375418	3111885	3464458	7265283	5349389	2308391	2978310	3336731	7192596	5658414	2998212	43663669	0	0	109.116	0	198.043	89.8895	102.517	0	0	414.461	914.027	0.209334	7.85876
15	RHD XV - São José do Rio Preto	Cardoso	2008	0	0	1	0	1	0	0	1	0	0	3	867	959	1796	1548	859	861	926	1710	1587	987	12100	3111885	3464458	7265283	5349389	2308391	2978310	3336731	7192596	5658414	2998212	43663669	0	0	4045.26	0	2687.3	0	0	4206.2	0	0	10938.8	2.50523	3.03133
14	RHD XIV - São João da Boa Vista	Casa Branca	2008	1	1	12	5	8	2	3	4	1	2	39	2105	2331	5469	3647	1810	2001	2246	4051	3310	1858	28828	3111885	3464458	7265283	5349389	2308391	2978310	3336731	7192596	5658414	2998212	43663669	1478.33	1486.25	15941.4	7333.96	10202.8	2976.82	4456.9	7102.04	1709.49	3227.35	55915.4	12.8059	36.9169
13	RHD XIII - Ribeirão Preto	Cássia dos Coqueiros	2008	0	0	0	0	0	0	1	0	0	0	1	213	251	389	382	185	198	237	389	328	179	2751	3111885	3464458	7265283	5349389	2308391	2978310	3336731	7192596	5658414	2998212	43663669	0	0	0	0	0	0	14079	0	0	0	14079	3.22443	0.88704
2	RHD II - Araçatuba	Castilho	2008	1	0	1	0	2	0	0	2	2	2	10	1473	1611	2763	2169	1027	1424	1500	2802	2121	1063	17953	3111885	3464458	7265283	5349389	2308391	2978310	3336731	7192596	5658414	2998212	43663669	2112.62	0	2629.49	0	4495.41	0	0	5133.9	5335.61	5641.04	25348.1	5.8053	10.4223
15	RHD XV - São José do Rio Preto	Catanduva	2008	1	0	7	5	1	4	0	4	3	3	28	7854	8815	18732	14389	6536	7415	8443	18461	15156	8919	114720	3111885	3464458	7265283	5349389	2308391	2978310	3336731	7192596	5658414	2998212	43663669	396.217	0	2714.98	1858.85	353.181	1606.64	0	1558.44	1120.03	1008.48	10616.8	2.4315	27.8942
15	RHD XV - São José do Rio Preto	Catiguá	2008	0	0	0	0	0	0	0	0	0	0	0	533	573	1286	944	377	553	543	1146	862	407	7224	3111885	3464458	7265283	5349389	2308391	2978310	3336731	7192596	5658414	2998212	43663669	0	0	0	0	0	0	0	0	0	0	0	0	0
15	RHD XV - São José do Rio Preto	Cedral	2008	0	0	1	0	0	0	0	0	0	0	1	560	582	1279	997	597	506	562	1239	988	655	7965	3111885	3464458	7265283	5349389	2308391	2978310	3336731	7192596	5658414	2998212	43663669	0	0	5680.44	0	0	0	0	0	0	0	5680.44	1.30095	1.03621
6	RHD VI - Bauru	Cerqueira César	2008	0	0	0	0	0	0	0	0	0	0	0	1461	1588	2717	2095	942	1470	1514	2668	1984	1151	17590	3111885	3464458	7265283	5349389	2308391	2978310	3336731	7192596	5658414	2998212	43663669	0	0	0	0	0	0	0	0	0	0	0	0	0
16	RHD XVI - Sorocaba	Cerquilho	2008	0	0	2	2	0	1	0	1	0	0	6	2975	3225	6853	4641	1805	2884	3046	6563	4765	2134	38891	3111885	3464458	7265283	5349389	2308391	2978310	3336731	7192596	5658414	2998212	43663669	0	0	2120.32	2305.27	0	1032.7	0	1095.93	0	0	6554.23	1.50107	5.83782
16	RHD XVI - Sorocaba	Cesário Lange	2008	0	0	0	0	0	0	0	0	0	0	0	1266	1301	2950	1787	814	1234	1266	2438	1617	820	15493	3111885	3464458	7265283	5349389	2308391	2978310	3336731	7192596	5658414	2998212	43663669	0	0	0	0	0	0	0	0	0	0	0	0	0
10	RHD X - Piracicaba	Charqueada	2008	0	2	1	1	0	0	0	0	0	1	5	1259	1367	2690	1707	739	1205	1345	2380	1634	810	15136	3111885	3464458	7265283	5349389	2308391	2978310	3336731	7192596	5658414	2998212	43663669	0	5068.7	2700.85	3133.8	0	0	0	0	0	3701.5	14604.8	3.34485	5.06277
2	RHD II - Araçatuba	Clementina	2008	0	0	0	0	0	0	0	0	0	0	0	577	632	1334	769	316	600	577	1059	744	354	6962	3111885	3464458	7265283	5349389	2308391	2978310	3336731	7192596	5658414	2998212	43663669	0	0	0	0	0	0	0	0	0	0	0	0	0
5	RHD V - Barretos	Colina	2008	1	0	5	5	1	0	3	2	1	0	18	1364	1528	2914	2155	957	1291	1467	2774	2141	1140	17731	3111885	3464458	7265283	5349389	2308391	2978310	3336731	7192596	5658414	2998212	43663669	2281.44	0	12466.2	12411.6	2412.11	0	6823.58	5185.72	2642.88	0	44223.5	10.1282	17.9583
5	RHD V - Barretos	Colômbia	2008	1	5	3	2	1	1	1	8	1	0	23	510	593	1076	707	304	473	554	973	676	289	6155	3111885	3464458	7265283	5349389	2308391	2978310	3336731	7192596	5658414	2998212	43663669	6101.74	29211.3	20256.4	15132.6	7593.39	6296.64	6022.98	59137.5	8370.43	0	158123	36.2138	22.2896
10	RHD X - Piracicaba	Conchal	2008	0	0	0	0	0	0	0	0	0	0	0	2247	2469	4433	2774	1054	2229	2345	4039	2646	1237	25473	3111885	3464458	7265283	5349389	2308391	2978310	3336731	7192596	5658414	2998212	43663669	0	0	0	0	0	0	0	0	0	0	0	0	0
6	RHD VI - Bauru	Conchas	2008	3	0	5	0	1	3	0	3	4	0	19	1451	1365	2499	2036	1056	1269	1280	2410	1952	1175	16493	3111885	3464458	7265283	5349389	2308391	2978310	3336731	7192596	5658414	2998212	43663669	6433.95	0	14536.4	0	2185.98	7040.92	0	8953.44	11595.1	0	50745.8	11.622	19.1681
10	RHD X - Piracicaba	Cordeirópolis	2008	0	0	0	0	0	0	0	0	0	0	0	1722	1771	3750	2445	996	1625	1716	3471	2364	1178	21038	3111885	3464458	7265283	5349389	2308391	2978310	3336731	7192596	5658414	2998212	43663669	0	0	0	0	0	0	0	0	0	0	0	0	0
2	RHD II - Araçatuba	Coroados	2008	0	0	0	0	0	0	0	1	0	0	1	409	435	862	642	291	389	444	829	647	288	5236	3111885	3464458	7265283	5349389	2308391	2978310	3336731	7192596	5658414	2998212	43663669	0	0	0	0	0	0	0	8676.23	0	0	8676.23	1.98706	1.04042
6	RHD VI - Bauru	Coronel Macedo	2008	0	0	0	0	0	0	0	0	0	0	0	472	494	767	688	300	424	461	713	614	315	5248	3111885	3464458	7265283	5349389	2308391	2978310	3336731	7192596	5658414	2998212	43663669	0	0	0	0	0	0	0	0	0	0	0	0	0
10	RHD X - Piracicaba	Corumbataí	2008	0	0	0	0	0	0	0	0	0	0	0	305	382	641	490	233	334	308	624	419	232	3968	3111885	3464458	7265283	5349389	2308391	2978310	3336731	7192596	5658414	2998212	43663669	0	0	0	0	0	0	0	0	0	0	0	0	0
7	RHD VII - Campinas	Cosmópolis	2008	0	0	0	0	0	0	0	0	0	0	0	4951	4983	10345	6669	2258	4776	4867	9857	6500	2641	57847	3111885	3464458	7265283	5349389	2308391	2978310	3336731	7192596	5658414	2998212	43663669	0	0	0	0	0	0	0	0	0	0	0	0	0
15	RHD XV - São José do Rio Preto	Cosmorama	2008	0	1	0	0	0	0	0	0	0	0	1	478	545	1140	1021	601	454	516	1043	1002	645	7445	3111885	3464458	7265283	5349389	2308391	2978310	3336731	7192596	5658414	2998212	43663669	0	6356.8	0	0	0	0	0	0	0	0	6356.8	1.45586	1.08389
1	RHD I - Grande São Paulo	Cotia	2008	0	0	0	0	0	0	0	0	0	0	0	17872	17538	33900	22131	6431	17335	17008	34797	22770	7530	197312	3111885	3464458	7265283	5349389	2308391	2978310	3336731	7192596	5658414	2998212	43663669	0	0	0	0	0	0	0	0	0	0	0	0	0
13	RHD XIII - Ribeirão Preto	Cravinhos	2008	0	0	0	0	1	2	0	0	0	0	3	2643	2902	5527	3759	1432	2496	2657	5098	3693	1777	31984	3111885	3464458	7265283	5349389	2308391	2978310	3336731	7192596	5658414	2998212	43663669	0	0	0	0	1612	2386.47	0	0	0	0	3998.47	0.915743	2.92891
8	RHD VIII - Franca	Cristais Paulista	2008	0	0	1	0	0	2	0	0	0	0	3	621	694	1273	954	393	627	660	1155	870	370	7617	3111885	3464458	7265283	5349389	2308391	2978310	3336731	7192596	5658414	2998212	43663669	0	0	5707.21	0	0	9500.19	0	0	0	0	15207.4	3.48285	2.65289
9	RHD IX - Marília	Cruzália	2008	0	0	0	0	0	0	0	0	0	0	0	161	189	364	343	135	159	191	339	346	172	2399	3111885	3464458	7265283	5349389	2308391	2978310	3336731	7192596	5658414	2998212	43663669	0	0	0	0	0	0	0	0	0	0	0	0	0
17	RHD XVII - Taubaté	Cruzeiro	2008	0	2	0	1	0	0	0	1	1	1	6	6322	6670	12556	9498	3650	6055	6383	12499	9992	4932	78557	3111885	3464458	7265283	5349389	2308391	2978310	3336731	7192596	5658414	2998212	43663669	0	1038.82	0	563.212	0	0	0	575.454	566.294	607.91	3351.69	0.767615	6.03015
4	RHD IV - Baixada Santista	Cubatão	2008	0	0	0	0	0	0	0	0	0	0	0	10916	10615	21600	13878	3666	10379	10390	20599	13434	4683	120160	3111885	3464458	7265283	5349389	2308391	2978310	3336731	7192596	5658414	2998212	43663669	0	0	0	0	0	0	0	0	0	0	0	0	0
17	RHD XVII - Taubaté	Cunha	2008	0	0	1	0	0	0	0	0	0	0	1	1830	2196	3486	2743	1469	1743	2028	3308	2585	1315	22703	3111885	3464458	7265283	5349389	2308391	2978310	3336731	7192596	5658414	2998212	43663669	0	0	2084.13	0	0	0	0	0	0	0	2084.13	0.477315	1.08365
3	RHD III - Araraquara	Descalvado	2008	0	1	0	1	0	0	2	2	0	0	6	2285	2567	5280	3849	1762	2192	2504	5054	3886	2161	31540	3111885	3464458	7265283	5349389	2308391	2978310	3336731	7192596	5658414	2998212	43663669	0	1349.61	0	1389.81	0	0	2665.12	2846.3	0	0	8250.85	1.88964	5.95991
1	RHD I - Grande São Paulo	Diadema	2008	0	0	0	0	0	0	0	0	0	0	0	34477	33972	70277	41794	11416	33472	33516	72023	45372	14722	391041	3111885	3464458	7265283	5349389	2308391	2978310	3336731	7192596	5658414	2998212	43663669	0	0	0	0	0	0	0	0	0	0	0	0	0
15	RHD XV - São José do Rio Preto	Dirce Reis	2008	0	0	0	0	0	0	0	0	0	0	0	119	136	264	228	149	96	137	237	214	144	1724	3111885	3464458	7265283	5349389	2308391	2978310	3336731	7192596	5658414	2998212	43663669	0	0	0	0	0	0	0	0	0	0	0	0	0
14	RHD XIV - São João da Boa Vista	Divinolândia	2008	0	0	0	0	0	0	0	0	0	0	0	733	978	1829	1593	763	763	961	1756	1498	796	11670	3111885	3464458	7265283	5349389	2308391	2978310	3336731	7192596	5658414	2998212	43663669	0	0	0	0	0	0	0	0	0	0	0	0	0
3	RHD III - Araraquara	Dobrada	2008	0	1	0	2	0	0	0	0	1	0	4	762	786	1556	788	302	695	688	1283	783	350	7993	3111885	3464458	7265283	5349389	2308391	2978310	3336731	7192596	5658414	2998212	43663669	0	4407.71	0	13577.1	0	0	0	0	7226.58	0	25211.4	5.774	4.61516
6	RHD VI - Bauru	Dois Córregos	2008	2	0	7	8	2	0	1	1	1	0	22	2090	2106	4266	2833	1383	2016	2044	3857	2756	1698	25049	3111885	3464458	7265283	5349389	2308391	2978310	3336731	7192596	5658414	2998212	43663669	2977.88	0	11921.5	15105.9	3338.24	0	1632.45	1864.82	2053.13	0	38893.9	8.90761	22.3127
15	RHD XV - São José do Rio Preto	Dolcinópolis	2008	0	0	0	0	0	0	0	0	0	0	0	150	185	309	314	176	126	143	306	277	179	2165	3111885	3464458	7265283	5349389	2308391	2978310	3336731	7192596	5658414	2998212	43663669	0	0	0	0	0	0	0	0	0	0	0	0	0
3	RHD III - Araraquara	Dourado	2008	0	0	0	1	0	0	0	0	0	0	1	651	725	1426	1156	573	555	683	1325	1100	656	8850	3111885	3464458	7265283	5349389	2308391	2978310	3336731	7192596	5658414	2998212	43663669	0	0	0	4627.5	0	0	0	0	0	0	4627.5	1.05981	0.937928
11	RHD XI - Presidente Prudente	Dracena	2008	0	1	3	4	3	0	0	1	2	1	15	2773	3308	7243	5623	2927	2708	3122	6602	6049	3616	43971	3111885	3464458	7265283	5349389	2308391	2978310	3336731	7192596	5658414	2998212	43663669	0	1047.3	3009.23	3805.36	2365.96	0	0	1089.46	1870.86	829.152	14017.3	3.21029	14.116
6	RHD VI - Bauru	Duartina	2008	0	0	3	0	0	0	0	2	1	0	6	901	1040	1886	1573	830	849	953	1935	1619	1050	12636	3111885	3464458	7265283	5349389	2308391	2978310	3336731	7192596	5658414	2998212	43663669	0	0	11556.7	0	0	0	0	7434.21	3495.01	0	22485.9	5.14979	6.50727
13	RHD XIII - Ribeirão Preto	Dumont	2008	1	0	1	0	0	0	0	1	0	2	5	639	717	1428	954	357	656	667	1349	901	370	8038	3111885	3464458	7265283	5349389	2308391	2978310	3336731	7192596	5658414	2998212	43663669	4869.93	0	5087.73	0	0	0	0	5331.8	0	16206.6	31496	7.21332	5.79807
9	RHD IX - Marília	Echaporã	2008	0	0	2	0	0	0	0	0	0	0	2	525	597	983	773	404	523	562	958	793	469	6587	3111885	3464458	7265283	5349389	2308391	2978310	3336731	7192596	5658414	2998212	43663669	0	0	14781.9	0	0	0	0	0	0	0	14781.9	3.38539	2.22996
12	RHD XII - Registro	Eldorado	2008	0	0	0	0	0	0	0	0	0	0	0	1619	1624	2109	1524	851	1532	1504	2060	1347	790	14960	3111885	3464458	7265283	5349389	2308391	2978310	3336731	7192596	5658414	2998212	43663669	0	0	0	0	0	0	0	0	0	0	0	0	0
10	RHD X - Piracicaba	Elias Fausto	2008	0	0	0	0	0	0	0	1	0	0	1	1400	1528	2905	1779	677	1330	1318	2550	1630	758	15875	3111885	3464458	7265283	5349389	2308391	2978310	3336731	7192596	5658414	2998212	43663669	0	0	0	0	0	0	0	2820.63	0	0	2820.63	0.645989	1.02551
15	RHD XV - São José do Rio Preto	Elisiário	2008	0	0	0	0	3	0	0	0	0	0	3	221	265	593	375	196	206	222	486	343	202	3109	3111885	3464458	7265283	5349389	2308391	2978310	3336731	7192596	5658414	2998212	43663669	0	0	0	0	35332.5	0	0	0	0	0	35332.5	8.09197	2.51579
15	RHD XV - São José do Rio Preto	Embaúba	2008	0	0	0	0	2	1	0	3	1	0	7	188	183	438	342	150	165	186	376	306	167	2501	3111885	3464458	7265283	5349389	2308391	2978310	3336731	7192596	5658414	2998212	43663669	0	0	0	0	30778.5	18050.4	0	57387.7	18491.5	0	124708	28.5611	7.14313
1	RHD I - Grande São Paulo	Embu das Artes	2008	0	0	0	0	0	0	0	0	0	0	0	23230	22412	42667	24020	6521	22214	22089	44153	26016	7731	241053	3111885	3464458	7265283	5349389	2308391	2978310	3336731	7192596	5658414	2998212	43663669	0	0	0	0	0	0	0	0	0	0	0	0	0
1	RHD I - Grande São Paulo	Embu-Guaçu	2008	0	0	0	0	0	0	0	0	0	0	0	5885	5975	10462	6888	2716	5662	5782	10501	6880	2716	63467	3111885	3464458	7265283	5349389	2308391	2978310	3336731	7192596	5658414	2998212	43663669	0	0	0	0	0	0	0	0	0	0	0	0	0
11	RHD XI - Presidente Prudente	Emilianópolis	2008	0	0	1	0	0	0	0	0	0	0	1	207	250	478	410	223	200	243	457	378	236	3082	3111885	3464458	7265283	5349389	2308391	2978310	3336731	7192596	5658414	2998212	43663669	0	0	15199.3	0	0	0	0	0	0	0	15199.3	3.481	1.07285
10	RHD X - Piracicaba	Engenheiro Coelho	2008	0	0	1	0	0	0	1	2	0	0	4	1485	1443	3045	1473	519	1369	1318	2627	1321	529	15129	3111885	3464458	7265283	5349389	2308391	2978310	3336731	7192596	5658414	2998212	43663669	0	0	2385.97	0	0	0	2531.66	5475.9	0	0	10393.5	2.38036	3.60125
14	RHD XIV - São João da Boa Vista	Espírito Santo do Pinhal	2008	1	2	2	2	3	1	0	3	1	2	17	3065	3455	6903	5332	2442	2976	3390	6703	5529	3030	42825	3111885	3464458	7265283	5349389	2308391	2978310	3336731	7192596	5658414	2998212	43663669	1015.3	2005.47	2104.96	2006.52	2835.86	1000.78	0	3219.12	1023.41	1979.02	17190.4	3.93701	16.8603
9	RHD IX - Marília	Espírito Santo do Turvo	2008	0	0	0	0	0	0	0	0	0	0	0	407	409	703	491	168	390	393	656	462	181	4260	3111885	3464458	7265283	5349389	2308391	2978310	3336731	7192596	5658414	2998212	43663669	0	0	0	0	0	0	0	0	0	0	0	0	0
15	RHD XV - São José do Rio Preto	Estrela d'Oeste	2008	0	0	0	0	0	0	0	0	0	0	0	580	639	1402	1132	544	548	610	1315	1060	618	8448	3111885	3464458	7265283	5349389	2308391	2978310	3336731	7192596	5658414	2998212	43663669	0	0	0	0	0	0	0	0	0	0	0	0	0
11	RHD XI - Presidente Prudente	Estrela do Norte	2008	0	0	0	0	0	0	0	0	0	0	0	241	279	418	341	143	212	232	399	310	152	2727	3111885	3464458	7265283	5349389	2308391	2978310	3336731	7192596	5658414	2998212	43663669	0	0	0	0	0	0	0	0	0	0	0	0	0
11	RHD XI - Presidente Prudente	Euclides da Cunha Paulista	2008	0	0	0	0	0	0	0	0	0	0	0	951	997	1541	1054	522	888	951	1509	1055	500	9968	3111885	3464458	7265283	5349389	2308391	2978310	3336731	7192596	5658414	2998212	43663669	0	0	0	0	0	0	0	0	0	0	0	0	0
6	RHD VI - Bauru	Fartura	2008	0	0	1	0	0	0	0	0	0	0	1	1173	1321	2376	1907	970	1256	1327	2339	1923	1102	15694	3111885	3464458	7265283	5349389	2308391	2978310	3336731	7192596	5658414	2998212	43663669	0	0	3057.78	0	0	0	0	0	0	0	3057.78	0.700303	1.09906
15	RHD XV - São José do Rio Preto	Fernandópolis	2008	0	2	6	8	4	0	1	6	5	2	34	4313	5086	10400	8455	4271	4214	4847	10236	8995	5141	65958	3111885	3464458	7265283	5349389	2308391	2978310	3336731	7192596	5658414	2998212	43663669	0	1362.35	4191.51	5061.52	2161.92	0	688.412	4216.06	3145.31	1166.39	21993.5	5.03702	33.2232
15	RHD XV - São José do Rio Preto	Fernando Prestes	2008	0	0	1	0	1	0	0	0	0	0	2	379	394	844	737	460	356	414	875	700	512	5671	3111885	3464458	7265283	5349389	2308391	2978310	3336731	7192596	5658414	2998212	43663669	0	0	8608.16	0	5018.24	0	0	0	0	0	13626.4	3.12076	1.76978
9	RHD IX - Marília	Fernão	2008	0	0	0	0	0	0	0	0	0	0	0	118	133	259	177	128	135	122	234	180	97	1583	3111885	3464458	7265283	5349389	2308391	2978310	3336731	7192596	5658414	2998212	43663669	0	0	0	0	0	0	0	0	0	0	0	0	0
1	RHD I - Grande São Paulo	Ferraz de Vasconcelos	2008	0	0	0	0	0	0	0	0	0	0	0	16237	16514	28456	17499	4531	15635	16118	29148	18437	5742	168317	3111885	3464458	7265283	5349389	2308391	2978310	3336731	7192596	5658414	2998212	43663669	0	0	0	0	0	0	0	0	0	0	0	0	0
11	RHD XI - Presidente Prudente	Flora Rica	2008	0	0	0	0	0	0	0	0	0	0	0	122	181	244	243	161	110	151	248	245	173	1878	3111885	3464458	7265283	5349389	2308391	2978310	3336731	7192596	5658414	2998212	43663669	0	0	0	0	0	0	0	0	0	0	0	0	0
15	RHD XV - São José do Rio Preto	Floreal	2008	0	0	0	0	0	0	0	0	0	0	0	172	240	448	443	272	137	213	418	467	317	3127	3111885	3464458	7265283	5349389	2308391	2978310	3336731	7192596	5658414	2998212	43663669	0	0	0	0	0	0	0	0	0	0	0	0	0
9	RHD IX - Marília	Flórida Paulista	2008	0	0	1	1	0	0	1	1	0	0	4	952	1028	2685	1545	777	891	1009	1749	1379	877	12892	3111885	3464458	7265283	5349389	2308391	2978310	3336731	7192596	5658414	2998212	43663669	0	0	2705.88	3462.39	0	0	3306.97	4112.4	0	0	13587.6	3.11189	4.01184
9	RHD IX - Marília	Florínia	2008	0	0	0	0	0	0	0	0	0	0	0	217	248	434	371	182	226	244	442	387	212	2963	3111885	3464458	7265283	5349389	2308391	2978310	3336731	7192596	5658414	2998212	43663669	0	0	0	0	0	0	0	0	0	0	0	0	0
8	RHD VIII - Franca	Franca	2008	10	14	29	29	14	9	19	35	21	12	192	26502	28261	52183	38074	14170	25527	26977	52302	39890	18082	321968	3111885	3464458	7265283	5349389	2308391	2978310	3336731	7192596	5658414	2998212	43663669	1174.21	1716.23	4037.58	4074.49	2280.7	1050.06	2350.07	4813.22	2978.86	1989.74	26465.2	6.06114	195.149
1	RHD I - Grande São Paulo	Francisco Morato	2008	0	0	3	1	0	0	1	0	0	0	5	16190	15927	26068	15604	4022	15650	15230	25900	16013	4435	155039	3111885	3464458	7265283	5349389	2308391	2978310	3336731	7192596	5658414	2998212	43663669	0	0	836.115	342.822	0	0	219.089	0	0	0	1398.03	0.320181	4.96405
1	RHD I - Grande São Paulo	Franco da Rocha	2008	3	5	3	0	0	1	1	2	1	0	16	11809	12175	25897	13930	4143	11146	11328	22149	13761	4691	131029	3111885	3464458	7265283	5349389	2308391	2978310	3336731	7192596	5658414	2998212	43663669	790.554	1422.78	841.636	0	0	267.209	294.556	649.474	411.192	0	4677.4	1.07123	14.0363
2	RHD II - Araçatuba	Gabriel Monteiro	2008	0	0	0	0	0	0	0	0	0	0	0	185	199	452	388	199	159	188	409	379	229	2787	3111885	3464458	7265283	5349389	2308391	2978310	3336731	7192596	5658414	2998212	43663669	0	0	0	0	0	0	0	0	0	0	0	0	0
9	RHD IX - Marília	Gália	2008	0	0	2	0	0	0	1	0	1	0	4	516	629	1141	920	512	531	562	1110	885	555	7361	3111885	3464458	7265283	5349389	2308391	2978310	3336731	7192596	5658414	2998212	43663669	0	0	12734.9	0	0	0	5937.24	0	6393.69	0	25065.9	5.74067	4.22571
9	RHD IX - Marília	Garça	2008	0	0	1	1	0	0	0	0	0	0	2	3395	3616	6979	5286	2528	3237	3560	6947	5564	3222	44334	3111885	3464458	7265283	5349389	2308391	2978310	3336731	7192596	5658414	2998212	43663669	0	0	1041.02	1011.99	0	0	0	0	0	0	2053.01	0.470188	2.08453
15	RHD XV - São José do Rio Preto	Gastão Vidigal	2008	0	0	0	0	0	0	0	0	0	0	0	308	327	918	468	246	323	281	600	455	274	4200	3111885	3464458	7265283	5349389	2308391	2978310	3336731	7192596	5658414	2998212	43663669	0	0	0	0	0	0	0	0	0	0	0	0	0
3	RHD III - Araraquara	Gavião Peixoto	2008	0	0	0	0	0	2	0	0	0	0	2	400	416	821	514	199	357	405	720	448	210	4490	3111885	3464458	7265283	5349389	2308391	2978310	3336731	7192596	5658414	2998212	43663669	0	0	0	0	0	16685.2	0	0	0	0	16685.2	3.8213	1.71576
15	RHD XV - São José do Rio Preto	General Salgado	2008	0	0	0	0	0	0	0	0	0	1	1	763	862	1716	1495	732	712	853	1639	1482	743	10997	3111885	3464458	7265283	5349389	2308391	2978310	3336731	7192596	5658414	2998212	43663669	0	0	0	0	0	0	0	0	0	4035.28	4035.28	0.924173	1.01631
6	RHD VI - Bauru	Getulina	2008	0	0	0	1	0	0	0	0	0	0	1	755	884	2466	1287	616	808	846	1453	1149	731	10995	3111885	3464458	7265283	5349389	2308391	2978310	3336731	7192596	5658414	2998212	43663669	0	0	0	4156.48	0	0	0	0	0	0	4156.48	0.951931	1.04665
2	RHD II - Araçatuba	Glicério	2008	0	0	1	1	0	0	0	0	0	0	2	364	393	743	589	277	374	385	699	536	308	4668	3111885	3464458	7265283	5349389	2308391	2978310	3336731	7192596	5658414	2998212	43663669	0	0	9778.31	9082.15	0	0	0	0	0	0	18860.5	4.31949	2.01634
6	RHD VI - Bauru	Guaiçara	2008	0	0	2	1	0	0	0	0	0	0	3	944	941	1760	1241	526	874	933	1715	1212	559	10705	3111885	3464458	7265283	5349389	2308391	2978310	3336731	7192596	5658414	2998212	43663669	0	0	8256	4310.55	0	0	0	0	0	0	12566.6	2.87803	3.08093
9	RHD IX - Marília	Guaimbê	2008	0	0	0	0	0	0	0	0	0	0	0	482	497	865	615	328	464	472	823	612	380	5538	3111885	3464458	7265283	5349389	2308391	2978310	3336731	7192596	5658414	2998212	43663669	0	0	0	0	0	0	0	0	0	0	0	0	0
5	RHD V - Barretos	Guaíra	2008	7	9	31	14	11	4	8	11	8	3	106	2960	3101	6467	4642	1883	2835	2914	6284	4626	2234	37946	3111885	3464458	7265283	5349389	2308391	2978310	3336731	7192596	5658414	2998212	43663669	7359.19	10054.9	34826.6	16133.4	13485	4202.2	9160.55	12590.5	9785.41	4026.25	121624	27.8547	105.698
15	RHD XV - São José do Rio Preto	Guapiaçu	2008	0	0	2	2	0	1	0	0	0	1	6	1247	1434	3150	2253	955	1221	1329	2896	2133	1065	17683	3111885	3464458	7265283	5349389	2308391	2978310	3336731	7192596	5658414	2998212	43663669	0	0	4612.88	4748.68	0	2439.24	0	0	0	2815.22	14616	3.34741	5.91922
16	RHD XVI - Sorocaba	Guapiara	2008	0	1	0	0	0	0	0	0	0	0	1	1789	1902	2809	2106	1050	1702	1832	2656	1985	987	18818	3111885	3464458	7265283	5349389	2308391	2978310	3336731	7192596	5658414	2998212	43663669	0	1821.48	0	0	0	0	0	0	0	0	1821.48	0.417162	0.785015
8	RHD VIII - Franca	Guará	2008	1	1	1	0	1	0	0	0	2	0	6	1877	1793	3385	2254	882	1854	1705	3212	2181	1101	20244	3111885	3464458	7265283	5349389	2308391	2978310	3336731	7192596	5658414	2998212	43663669	1657.9	1932.21	2146.32	0	2617.22	0	0	0	5188.83	0	13542.5	3.10154	6.27877
2	RHD II - Araçatuba	Guaraçaí	2008	0	0	0	2	1	0	0	1	0	0	4	598	645	1349	1156	656	586	660	1296	1134	675	8755	3111885	3464458	7265283	5349389	2308391	2978310	3336731	7192596	5658414	2998212	43663669	0	0	0	9255	3518.89	0	0	5549.84	0	0	18323.7	4.19656	3.67409
5	RHD V - Barretos	Guaraci	2008	0	0	2	0	0	0	0	0	0	0	2	836	852	1731	1170	563	811	889	1528	1074	597	10051	3111885	3464458	7265283	5349389	2308391	2978310	3336731	7192596	5658414	2998212	43663669	0	0	8394.32	0	0	0	0	0	0	0	8394.32	1.9225	1.9323
15	RHD XV - São José do Rio Preto	Guarani d'Oeste	2008	0	1	0	0	0	0	0	1	0	0	2	148	168	286	267	143	149	142	302	260	167	2032	3111885	3464458	7265283	5349389	2308391	2978310	3336731	7192596	5658414	2998212	43663669	0	20621.8	0	0	0	0	0	23816.5	0	0	44438.3	10.1774	2.06805
9	RHD IX - Marília	Guarantã	2008	1	1	0	0	0	0	0	0	0	0	2	617	624	1064	712	328	574	557	999	742	352	6569	3111885	3464458	7265283	5349389	2308391	2978310	3336731	7192596	5658414	2998212	43663669	5043.57	5552.02	0	0	0	0	0	0	0	0	10595.6	2.42664	1.59406
2	RHD II - Araçatuba	Guararapes	2008	4	4	11	7	1	1	2	2	2	0	34	2322	2516	4968	3904	1807	2083	2385	4875	4011	2266	31137	3111885	3464458	7265283	5349389	2308391	2978310	3336731	7192596	5658414	2998212	43663669	5360.7	5507.88	16086.6	9591.63	1277.47	1429.82	2798.1	2950.81	2821.45	0	47824.4	10.9529	34.1041
1	RHD I - Grande São Paulo	Guararema	2008	0	0	0	0	0	0	0	0	0	0	0	2226	2403	4249	2973	1304	2046	2244	4109	2947	1352	25853	3111885	3464458	7265283	5349389	2308391	2978310	3336731	7192596	5658414	2998212	43663669	0	0	0	0	0	0	0	0	0	0	0	0	0
17	RHD XVII - Taubaté	Guaratinguetá	2008	4	9	21	9	6	6	2	13	9	4	83	8491	9468	18119	13889	5583	8162	9164	18448	15087	7380	113791	3111885	3464458	7265283	5349389	2308391	2978310	3336731	7192596	5658414	2998212	43663669	1465.97	3293.21	8420.49	3466.38	2480.81	2189.4	728.226	5068.5	3375.47	1625.05	32113.5	7.35474	83.6903
16	RHD XVI - Sorocaba	Guareí	2008	0	0	0	0	0	0	0	0	0	0	0	1035	1306	3781	1673	664	986	1033	1811	1272	618	14179	3111885	3464458	7265283	5349389	2308391	2978310	3336731	7192596	5658414	2998212	43663669	0	0	0	0	0	0	0	0	0	0	0	0	0
13	RHD XIII - Ribeirão Preto	Guariba	2008	0	0	0	0	0	1	0	0	0	0	1	3227	3295	6452	3910	1310	3001	3124	5982	3779	1602	35682	3111885	3464458	7265283	5349389	2308391	2978310	3336731	7192596	5658414	2998212	43663669	0	0	0	0	0	992.439	0	0	0	0	992.439	0.227292	0.811022
4	RHD IV - Baixada Santista	Guarujá	2008	0	0	0	0	0	0	0	0	0	0	0	26737	26510	49110	32663	10377	25600	25870	50099	33966	13267	294199	3111885	3464458	7265283	5349389	2308391	2978310	3336731	7192596	5658414	2998212	43663669	0	0	0	0	0	0	0	0	0	0	0	0	0
1	RHD I - Grande São Paulo	Guarulhos	2008	0	3	5	2	0	1	0	2	0	0	13	112079	109012	214255	132875	38373	107968	107102	216343	141256	49885	1229148	3111885	3464458	7265283	5349389	2308391	2978310	3336731	7192596	5658414	2998212	43663669	0	95.3416	169.548	80.5176	0	27.5851	0	66.4925	0	0	439.484	0.100652	12.3716
13	RHD XIII - Ribeirão Preto	Guatapará	2008	0	0	0	0	0	0	0	0	0	0	0	617	659	1151	873	359	619	618	1051	764	343	7054	3111885	3464458	7265283	5349389	2308391	2978310	3336731	7192596	5658414	2998212	43663669	0	0	0	0	0	0	0	0	0	0	0	0	0
2	RHD II - Araçatuba	Guzolândia	2008	0	0	0	0	0	0	0	0	0	0	0	408	409	800	588	278	376	398	706	562	279	4804	3111885	3464458	7265283	5349389	2308391	2978310	3336731	7192596	5658414	2998212	43663669	0	0	0	0	0	0	0	0	0	0	0	0	0
9	RHD IX - Marília	Herculândia	2008	0	1	0	0	0	0	0	0	0	0	1	721	774	1457	1006	504	726	719	1342	1015	548	8812	3111885	3464458	7265283	5349389	2308391	2978310	3336731	7192596	5658414	2998212	43663669	0	4476.04	0	0	0	0	0	0	0	0	4476.04	1.02512	0.903335
7	RHD VII - Campinas	Holambra	2008	1	0	0	0	0	1	0	0	0	0	2	910	933	1997	1305	448	832	853	1900	1258	437	10873	3111885	3464458	7265283	5349389	2308391	2978310	3336731	7192596	5658414	2998212	43663669	3419.65	0	0	0	0	3579.7	0	0	0	0	6999.35	1.60302	1.74296
7	RHD VII - Campinas	Hortolândia	2008	0	1	2	2	1	0	1	2	0	0	9	16915	17898	35387	21250	5825	15955	17168	32622	21018	6760	190798	3111885	3464458	7265283	5349389	2308391	2978310	3336731	7192596	5658414	2998212	43663669	0	193.567	410.619	503.472	396.29	0	194.358	440.966	0	0	2139.27	0.489943	9.34802
6	RHD VI - Bauru	Iacanga	2008	0	0	0	0	0	0	1	0	0	0	1	743	860	1786	1205	583	746	746	1518	1126	666	9979	3111885	3464458	7265283	5349389	2308391	2978310	3336731	7192596	5658414	2998212	43663669	0	0	0	0	0	0	4472.83	0	0	0	4472.83	1.02438	1.02223
9	RHD IX - Marília	Iacri	2008	0	0	1	1	0	0	1	0	0	0	3	532	537	1052	854	421	461	513	962	844	489	6665	3111885	3464458	7265283	5349389	2308391	2978310	3336731	7192596	5658414	2998212	43663669	0	0	6906.16	6263.92	0	0	6504.35	0	0	0	19674.4	4.5059	3.00319
6	RHD VI - Bauru	Iaras	2008	0	0	0	0	0	0	0	0	0	0	0	525	666	1352	973	285	439	400	664	475	172	5951	3111885	3464458	7265283	5349389	2308391	2978310	3336731	7192596	5658414	2998212	43663669	0	0	0	0	0	0	0	0	0	0	0	0	0
3	RHD III - Araraquara	Ibaté	2008	0	0	0	0	0	0	0	0	0	0	0	2881	2912	5671	3330	1151	2586	2708	5090	3220	1271	30820	3111885	3464458	7265283	5349389	2308391	2978310	3336731	7192596	5658414	2998212	43663669	0	0	0	0	0	0	0	0	0	0	0	0	0
15	RHD XV - São José do Rio Preto	Ibirá	2008	0	0	0	0	0	0	0	0	0	0	0	769	825	1851	1313	714	764	853	1621	1348	880	10938	3111885	3464458	7265283	5349389	2308391	2978310	3336731	7192596	5658414	2998212	43663669	0	0	0	0	0	0	0	0	0	0	0	0	0
9	RHD IX - Marília	Ibirarema	2008	0	0	0	0	0	0	0	0	0	0	0	575	609	1035	798	414	535	560	975	768	459	6728	3111885	3464458	7265283	5349389	2308391	2978310	3336731	7192596	5658414	2998212	43663669	0	0	0	0	0	0	0	0	0	0	0	0	0
3	RHD III - Araraquara	Ibitinga	2008	0	1	0	0	0	0	0	0	0	0	1	3936	4387	9187	6375	2757	3812	4174	8838	6623	3373	53462	3111885	3464458	7265283	5349389	2308391	2978310	3336731	7192596	5658414	2998212	43663669	0	789.71	0	0	0	0	0	0	0	0	789.71	0.180862	0.966925
16	RHD XVI - Sorocaba	Ibiúna	2008	0	0	0	0	0	0	0	0	0	0	0	6658	6713	11903	8147	3612	6235	6431	11280	7612	3383	71974	3111885	3464458	7265283	5349389	2308391	2978310	3336731	7192596	5658414	2998212	43663669	0	0	0	0	0	0	0	0	0	0	0	0	0
15	RHD XV - São José do Rio Preto	Icém	2008	0	0	1	0	0	0	0	0	0	0	1	653	630	1356	859	362	575	628	1189	871	423	7546	3111885	3464458	7265283	5349389	2308391	2978310	3336731	7192596	5658414	2998212	43663669	0	0	5357.88	0	0	0	0	0	0	0	5357.88	1.22708	0.925954
11	RHD XI - Presidente Prudente	Iepê	2008	0	0	1	0	0	0	0	1	1	0	3	596	648	1155	955	527	596	653	1134	943	567	7774	3111885	3464458	7265283	5349389	2308391	2978310	3336731	7192596	5658414	2998212	43663669	0	0	6290.29	0	0	0	0	6342.68	6000.44	0	18633.4	4.26748	3.31754
6	RHD VI - Bauru	Igaraçu do Tietê	2008	0	0	0	0	0	0	0	0	0	0	0	1966	2090	4105	2919	969	1877	2013	4002	2773	1168	23882	3111885	3464458	7265283	5349389	2308391	2978310	3336731	7192596	5658414	2998212	43663669	0	0	0	0	0	0	0	0	0	0	0	0	0
8	RHD VIII - Franca	Igarapava	2008	11	13	46	22	10	11	11	26	16	9	175	2196	2296	4895	3281	1497	2166	2244	4465	3400	1929	28369	3111885	3464458	7265283	5349389	2308391	2978310	3336731	7192596	5658414	2998212	43663669	15587.8	19615.8	68274.4	35869.1	15420.1	15125.3	16356.5	41883	26627.8	13988.5	268748	61.5497	174.61
17	RHD XVII - Taubaté	Igaratá	2008	0	0	0	0	0	0	0	0	0	0	0	811	798	1412	1116	521	732	769	1366	1012	444	8981	3111885	3464458	7265283	5349389	2308391	2978310	3336731	7192596	5658414	2998212	43663669	0	0	0	0	0	0	0	0	0	0	0	0	0
12	RHD XII - Registro	Iguape	2008	0	0	0	0	0	0	0	0	0	0	0	2649	2598	4250	3520	1883	2530	2472	4134	3313	2045	29394	3111885	3464458	7265283	5349389	2308391	2978310	3336731	7192596	5658414	2998212	43663669	0	0	0	0	0	0	0	0	0	0	0	0	0
17	RHD XVII - Taubaté	Ilhabela	2008	0	0	0	0	0	0	0	0	0	0	0	2622	2489	5179	3016	989	2371	2257	4877	2777	1073	27650	3111885	3464458	7265283	5349389	2308391	2978310	3336731	7192596	5658414	2998212	43663669	0	0	0	0	0	0	0	0	0	0	0	0	0
12	RHD XII - Registro	Ilha Comprida	2008	0	0	0	1	1	0	0	0	0	0	2	733	733	1067	1243	674	695	715	1203	1232	562	8857	3111885	3464458	7265283	5349389	2308391	2978310	3336731	7192596	5658414	2998212	43663669	0	0	0	4303.61	3424.91	0	0	0	0	0	7728.52	1.77001	1.5677
2	RHD II - Araçatuba	Ilha Solteira	2008	1	0	2	0	0	0	0	0	0	0	3	1751	2109	3892	3304	1542	1643	2014	4124	3603	1592	25574	3111885	3464458	7265283	5349389	2308391	2978310	3336731	7192596	5658414	2998212	43663669	1777.2	0	3733.44	0	0	0	0	0	0	0	5510.65	1.26207	3.22761
7	RHD VII - Campinas	Indaiatuba	2008	0	1	0	0	0	0	0	0	0	0	1	15656	16661	35152	23436	8322	14884	15811	33776	23792	9867	197357	3111885	3464458	7265283	5349389	2308391	2978310	3336731	7192596	5658414	2998212	43663669	0	207.938	0	0	0	0	0	0	0	0	207.938	0.0476227	0.939867
11	RHD XI - Presidente Prudente	Indiana	2008	0	1	0	0	0	0	0	0	0	0	1	361	437	810	606	316	341	390	771	593	355	4980	3111885	3464458	7265283	5349389	2308391	2978310	3336731	7192596	5658414	2998212	43663669	0	7927.82	0	0	0	0	0	0	0	0	7927.82	1.81566	0.904197
15	RHD XV - São José do Rio Preto	Indiaporã	2008	0	0	0	1	0	0	0	0	0	0	1	247	293	604	533	337	249	286	580	558	354	4041	3111885	3464458	7265283	5349389	2308391	2978310	3336731	7192596	5658414	2998212	43663669	0	0	0	10036.4	0	0	0	0	0	0	10036.4	2.29856	0.92885
9	RHD IX - Marília	Inúbia Paulista	2008	0	0	0	0	0	0	0	0	0	1	1	269	318	588	457	240	268	282	559	432	262	3675	3111885	3464458	7265283	5349389	2308391	2978310	3336731	7192596	5658414	2998212	43663669	0	0	0	0	0	0	0	0	0	11443.6	11443.6	2.62084	0.963159
9	RHD IX - Marília	Ipaussu	2008	0	1	1	0	0	0	0	0	0	0	2	1210	1213	2302	1579	730	1159	1152	2071	1535	893	13844	3111885	3464458	7265283	5349389	2308391	2978310	3336731	7192596	5658414	2998212	43663669	0	2856.11	3156.07	0	0	0	0	0	0	0	6012.18	1.37693	1.90622
16	RHD XVI - Sorocaba	Iperó	2008	0	0	5	2	0	1	0	2	2	0	12	2432	2590	5617	3128	1002	2374	2288	4115	2708	1038	27292	3111885	3464458	7265283	5349389	2308391	2978310	3336731	7192596	5658414	2998212	43663669	0	0	6467.23	3420.33	0	1254.55	0	3495.79	4179.04	0	18816.9	4.30952	11.7615
10	RHD X - Piracicaba	Ipeúna	2008	0	0	0	0	0	0	0	1	0	0	1	518	571	1059	623	286	517	504	917	607	279	5881	3111885	3464458	7265283	5349389	2308391	2978310	3336731	7192596	5658414	2998212	43663669	0	0	0	0	0	0	0	7843.62	0	0	7843.62	1.79637	1.05645
15	RHD XV - São José do Rio Preto	Ipiguá	2008	0	1	2	0	0	0	0	0	0	0	3	342	366	705	556	299	306	338	658	554	284	4408	3111885	3464458	7265283	5349389	2308391	2978310	3336731	7192596	5658414	2998212	43663669	0	9465.73	20610.7	0	0	0	0	0	0	0	30076.5	6.88821	3.03632
12	RHD XII - Registro	Iporanga	2008	0	0	0	0	0	0	0	0	0	0	0	444	455	693	442	246	458	477	615	416	222	4468	3111885	3464458	7265283	5349389	2308391	2978310	3336731	7192596	5658414	2998212	43663669	0	0	0	0	0	0	0	0	0	0	0	0	0
8	RHD VIII - Franca	Ipuã	2008	1	1	3	3	3	3	0	0	1	2	17	1195	1239	2701	1568	555	1227	1174	2289	1506	677	14131	3111885	3464458	7265283	5349389	2308391	2978310	3336731	7192596	5658414	2998212	43663669	2604.09	2796.17	8069.55	10234.8	12477.8	7281.93	0	0	3757.25	8857.35	56078.9	12.8434	18.149
10	RHD X - Piracicaba	Iracemápolis	2008	1	2	3	0	1	1	2	2	0	0	12	1562	1584	3603	2422	857	1465	1588	3342	2334	1020	19777	3111885	3464458	7265283	5349389	2308391	2978310	3336731	7192596	5658414	2998212	43663669	1992.24	4374.32	6049.36	0	2693.57	2032.98	4202.43	4304.37	0	0	25649.3	5.87428	11.6176
15	RHD XV - São José do Rio Preto	Irapuã	2008	0	0	0	0	0	0	0	0	0	0	0	560	648	1343	900	429	573	524	1077	869	444	7367	3111885	3464458	7265283	5349389	2308391	2978310	3336731	7192596	5658414	2998212	43663669	0	0	0	0	0	0	0	0	0	0	0	0	0
11	RHD XI - Presidente Prudente	Irapuru	2008	0	0	0	0	0	0	0	0	0	1	1	477	706	1796	982	554	418	525	943	906	640	7947	3111885	3464458	7265283	5349389	2308391	2978310	3336731	7192596	5658414	2998212	43663669	0	0	0	0	0	0	0	0	0	4684.71	4684.71	1.07291	0.852639
16	RHD XVI - Sorocaba	Itaberá	2008	0	0	0	0	0	0	0	0	0	0	0	1678	1772	2755	2233	1021	1548	1693	2740	2104	1007	18551	3111885	3464458	7265283	5349389	2308391	2978310	3336731	7192596	5658414	2998212	43663669	0	0	0	0	0	0	0	0	0	0	0	0	0
6	RHD VI - Bauru	Itaí	2008	0	0	0	1	0	0	0	0	0	0	1	2090	2071	4465	3101	1154	2049	1975	3629	2538	1070	24142	3111885	3464458	7265283	5349389	2308391	2978310	3336731	7192596	5658414	2998212	43663669	0	0	0	1725.05	0	0	0	0	0	0	1725.05	0.395077	0.953796
15	RHD XV - São José do Rio Preto	Itajobi	2008	0	0	1	0	0	0	0	0	0	0	1	985	1134	2379	1999	1102	878	1057	2227	1965	1180	14906	3111885	3464458	7265283	5349389	2308391	2978310	3336731	7192596	5658414	2998212	43663669	0	0	3053.92	0	0	0	0	0	0	0	3053.92	0.69942	1.04256
6	RHD VI - Bauru	Itaju	2008	0	0	0	0	0	0	1	0	0	0	1	264	283	548	406	209	239	250	457	358	212	3226	3111885	3464458	7265283	5349389	2308391	2978310	3336731	7192596	5658414	2998212	43663669	0	0	0	0	0	0	13346.9	0	0	0	13346.9	3.05676	0.98611
4	RHD IV - Baixada Santista	Itanhaém	2008	0	1	0	0	0	0	0	0	0	0	1	7950	7508	12268	9784	5221	7572	7272	12816	10565	5806	86762	3111885	3464458	7265283	5349389	2308391	2978310	3336731	7192596	5658414	2998212	43663669	0	461.436	0	0	0	0	0	0	0	0	461.436	0.10568	0.916897
16	RHD XVI - Sorocaba	Itaóca	2008	0	0	0	0	0	0	0	0	0	0	0	318	350	439	382	248	274	302	437	346	222	3318	3111885	3464458	7265283	5349389	2308391	2978310	3336731	7192596	5658414	2998212	43663669	0	0	0	0	0	0	0	0	0	0	0	0	0
1	RHD I - Grande São Paulo	Itapecerica da Serra	2008	0	0	1	0	0	0	0	0	0	0	1	14666	14561	27667	15763	4346	14070	13975	26675	16061	4946	152730	3111885	3464458	7265283	5349389	2308391	2978310	3336731	7192596	5658414	2998212	43663669	0	0	262.597	0	0	0	0	0	0	0	262.597	0.0601409	0.918533
16	RHD XVI - Sorocaba	Itapetininga	2008	0	0	2	1	0	0	1	4	0	0	8	12567	13086	24937	16202	6464	11971	12390	22807	16529	8056	145009	3111885	3464458	7265283	5349389	2308391	2978310	3336731	7192596	5658414	2998212	43663669	0	0	582.691	330.168	0	0	269.308	1261.47	0	0	2443.64	0.559651	8.11544
16	RHD XVI - Sorocaba	Itapeva	2008	0	0	0	0	0	0	0	0	0	0	0	8469	8626	13968	9587	3838	8066	8403	14240	9826	4305	89328	3111885	3464458	7265283	5349389	2308391	2978310	3336731	7192596	5658414	2998212	43663669	0	0	0	0	0	0	0	0	0	0	0	0	0
1	RHD I - Grande São Paulo	Itapevi	2008	1	2	5	0	0	0	0	0	1	0	9	20719	19682	34492	19411	4961	19622	19328	34863	20324	6033	199435	3111885	3464458	7265283	5349389	2308391	2978310	3336731	7192596	5658414	2998212	43663669	150.195	352.043	1053.18	0	0	0	0	0	278.41	0	1833.83	0.41999	8.37608
14	RHD XIV - São João da Boa Vista	Itapira	2008	4	10	24	16	7	2	8	13	14	4	102	4670	5588	11414	9112	4056	4548	5490	10819	8947	4879	69523	3111885	3464458	7265283	5349389	2308391	2978310	3336731	7192596	5658414	2998212	43663669	2665.43	6199.82	15276.6	9393.13	3983.91	1309.72	4862.27	8642.55	8854.12	2458.05	63645.6	14.5763	101.339
16	RHD XVI - Sorocaba	Itapirapuã Paulista	2008	0	0	0	0	0	0	0	0	0	0	0	431	403	619	373	214	425	406	557	332	174	3934	3111885	3464458	7265283	5349389	2308391	2978310	3336731	7192596	5658414	2998212	43663669	0	0	0	0	0	0	0	0	0	0	0	0	0
3	RHD III - Araraquara	Itápolis	2008	0	0	0	0	0	0	0	1	0	0	1	2800	3246	6831	5042	2503	2798	3205	6332	5068	2933	40758	3111885	3464458	7265283	5349389	2308391	2978310	3336731	7192596	5658414	2998212	43663669	0	0	0	0	0	0	0	1135.91	0	0	1135.91	0.26015	1.06032
6	RHD VI - Bauru	Itaporanga	2008	0	0	0	0	0	0	0	0	0	0	0	1322	1286	2248	1812	893	1265	1209	2144	1807	936	14922	3111885	3464458	7265283	5349389	2308391	2978310	3336731	7192596	5658414	2998212	43663669	0	0	0	0	0	0	0	0	0	0	0	0	0
6	RHD VI - Bauru	Itapuí	2008	0	0	0	0	0	0	0	0	0	0	0	1044	1049	2091	1461	579	994	988	1842	1415	724	12187	3111885	3464458	7265283	5349389	2308391	2978310	3336731	7192596	5658414	2998212	43663669	0	0	0	0	0	0	0	0	0	0	0	0	0
2	RHD II - Araçatuba	Itapura	2008	0	0	0	0	0	0	0	0	0	0	0	379	424	720	514	257	357	351	646	500	237	4385	3111885	3464458	7265283	5349389	2308391	2978310	3336731	7192596	5658414	2998212	43663669	0	0	0	0	0	0	0	0	0	0	0	0	0
1	RHD I - Grande São Paulo	Itaquaquecetuba	2008	0	1	0	0	0	0	1	0	0	0	2	33422	32501	54449	32586	7861	31845	31785	55051	33178	9248	321926	3111885	3464458	7265283	5349389	2308391	2978310	3336731	7192596	5658414	2998212	43663669	0	106.595	0	0	0	0	104.978	0	0	0	211.574	0.0484553	1.5599
16	RHD XVI - Sorocaba	Itararé	2008	1	0	3	0	0	0	0	2	1	0	7	4371	4748	7555	5326	2326	4283	4630	7523	5491	2776	49029	3111885	3464458	7265283	5349389	2308391	2978310	3336731	7192596	5658414	2998212	43663669	711.939	0	2884.96	0	0	0	0	1912.16	1030.49	0	6539.55	1.49771	7.34312
12	RHD XII - Registro	Itariri	2008	0	0	0	0	0	0	0	0	0	0	0	1692	1558	2329	1536	833	1565	1557	2279	1433	785	15567	3111885	3464458	7265283	5349389	2308391	2978310	3336731	7192596	5658414	2998212	43663669	0	0	0	0	0	0	0	0	0	0	0	0	0
7	RHD VII - Campinas	Itatiba	2008	0	0	1	2	0	1	1	1	0	0	6	7704	8136	17698	12182	4631	7428	8017	17109	12246	5482	100633	3111885	3464458	7265283	5349389	2308391	2978310	3336731	7192596	5658414	2998212	43663669	0	0	410.514	878.245	0	400.957	416.207	420.398	0	0	2526.32	0.578587	5.82249
6	RHD VI - Bauru	Itatinga	2008	0	2	4	1	1	0	0	0	1	0	9	1811	1750	3120	1921	741	1700	1657	2796	1795	794	18085	3111885	3464458	7265283	5349389	2308391	2978310	3336731	7192596	5658414	2998212	43663669	0	3959.38	9314.47	2784.69	3115.24	0	0	0	3152.32	0	22326.1	5.1132	9.24722
10	RHD X - Piracicaba	Itirapina	2008	0	1	2	3	1	0	0	1	1	0	9	1133	1481	4038	1732	675	1040	1142	2014	1445	771	15471	3111885	3464458	7265283	5349389	2308391	2978310	3336731	7192596	5658414	2998212	43663669	0	2339.27	3598.46	9265.69	3419.84	0	0	3571.3	3915.86	0	26110.4	5.97989	9.25149
8	RHD VIII - Franca	Itirapuã	2008	0	0	0	0	0	0	0	0	0	0	0	551	576	925	682	362	539	536	877	630	311	5989	3111885	3464458	7265283	5349389	2308391	2978310	3336731	7192596	5658414	2998212	43663669	0	0	0	0	0	0	0	0	0	0	0	0	0
14	RHD XIV - São João da Boa Vista	Itobi	2008	0	2	0	1	0	0	0	0	0	0	3	635	695	1320	969	434	577	633	1143	886	451	7743	3111885	3464458	7265283	5349389	2308391	2978310	3336731	7192596	5658414	2998212	43663669	0	9969.66	0	5520.53	0	0	0	0	0	0	15490.2	3.54761	2.74692
16	RHD XVI - Sorocaba	Itu	2008	8	7	20	10	6	4	9	14	9	4	91	12836	13444	26880	18005	6424	12069	12788	26124	18390	8100	155060	3111885	3464458	7265283	5349389	2308391	2978310	3336731	7192596	5658414	2998212	43663669	1939.47	1803.87	5405.72	2971.06	2156.03	987.094	2348.34	3854.55	2769.21	1480.6	25715.9	5.88955	91.3234
7	RHD VII - Campinas	Itupeva	2008	0	0	0	0	0	0	0	0	0	0	0	3887	3771	8043	4815	1424	3650	3591	7518	4460	1560	42719	3111885	3464458	7265283	5349389	2308391	2978310	3336731	7192596	5658414	2998212	43663669	0	0	0	0	0	0	0	0	0	0	0	0	0
8	RHD VIII - Franca	Ituverava	2008	3	3	9	6	2	3	1	9	3	4	43	2917	3240	6337	4730	2197	2831	3070	6232	5029	2757	39340	3111885	3464458	7265283	5349389	2308391	2978310	3336731	7192596	5658414	2998212	43663669	3200.43	3207.83	10318.4	6785.69	2101.4	3156.1	1086.88	10387.3	3375.47	4349.96	47969.4	10.9861	43.2194
5	RHD V - Barretos	Jaborandi	2008	0	0	0	0	0	0	0	0	0	0	0	529	571	1186	817	347	508	555	1031	755	448	6747	3111885	3464458	7265283	5349389	2308391	2978310	3336731	7192596	5658414	2998212	43663669	0	0	0	0	0	0	0	0	0	0	0	0	0
13	RHD XIII - Ribeirão Preto	Jaboticabal	2008	5	10	24	15	9	6	12	21	12	10	124	5233	5894	12015	8761	3927	5208	5733	11856	9256	5018	72901	3111885	3464458	7265283	5349389	2308391	2978310	3336731	7192596	5658414	2998212	43663669	2973.33	5877.94	14512.4	9158.87	5290.43	3431.23	6984.26	12739.9	7335.89	5974.91	74279.2	17.0117	124.017
17	RHD XVII - Taubaté	Jacareí	2008	0	1	0	0	0	0	0	0	0	0	1	17592	18001	35319	25542	9202	16860	17194	35733	26764	11315	213522	3111885	3464458	7265283	5349389	2308391	2978310	3336731	7192596	5658414	2998212	43663669	0	192.459	0	0	0	0	0	0	0	0	192.459	0.0440777	0.941155
15	RHD XV - São José do Rio Preto	Jaci	2008	0	0	0	0	0	0	0	0	0	0	0	437	450	1027	705	239	400	440	929	630	279	5536	3111885	3464458	7265283	5349389	2308391	2978310	3336731	7192596	5658414	2998212	43663669	0	0	0	0	0	0	0	0	0	0	0	0	0
12	RHD XII - Registro	Jacupiranga	2008	0	0	0	0	0	0	0	0	0	0	0	1762	1749	2679	1970	947	1573	1628	2595	1846	912	17661	3111885	3464458	7265283	5349389	2308391	2978310	3336731	7192596	5658414	2998212	43663669	0	0	0	0	0	0	0	0	0	0	0	0	0
7	RHD VII - Campinas	Jaguariúna	2008	0	0	0	0	0	0	0	0	0	0	0	3408	3562	7820	4858	1950	3248	3433	7471	4974	2156	42880	3111885	3464458	7265283	5349389	2308391	2978310	3336731	7192596	5658414	2998212	43663669	0	0	0	0	0	0	0	0	0	0	0	0	0
15	RHD XV - São José do Rio Preto	Jales	2008	1	0	1	1	0	1	1	0	1	0	6	3235	3671	7581	6245	3100	2980	3473	7598	6643	3656	48182	3111885	3464458	7265283	5349389	2308391	2978310	3336731	7192596	5658414	2998212	43663669	961.943	0	958.354	856.588	0	999.433	960.763	0	851.786	0	5588.87	1.27998	6.1672
17	RHD XVII - Taubaté	Jambeiro	2008	0	0	0	0	0	0	0	0	0	0	0	439	477	877	656	305	431	442	799	557	270	5253	3111885	3464458	7265283	5349389	2308391	2978310	3336731	7192596	5658414	2998212	43663669	0	0	0	0	0	0	0	0	0	0	0	0	0
1	RHD I - Grande São Paulo	Jandira	2008	0	0	0	0	1	0	0	1	0	0	2	10207	9939	19458	11512	2694	9849	9947	19743	11831	3199	108379	3111885	3464458	7265283	5349389	2308391	2978310	3336731	7192596	5658414	2998212	43663669	0	0	0	0	856.864	0	0	364.311	0	0	1221.17	0.279678	3.03112
13	RHD XIII - Ribeirão Preto	Jardinópolis	2008	1	3	2	1	1	2	1	0	2	0	13	3331	3448	6068	4420	1796	3085	3111	5863	4291	2045	37458	3111885	3464458	7265283	5349389	2308391	2978310	3336731	7192596	5658414	2998212	43663669	934.219	3014.32	2394.62	1210.27	1285.3	1930.83	1072.56	0	2637.34	0	14479.5	3.31613	12.4216
7	RHD VII - Campinas	Jarinu	2008	0	2	1	2	0	1	2	5	1	0	14	1944	2105	4068	2652	1118	2018	2027	3745	2485	1117	23279	3111885	3464458	7265283	5349389	2308391	2978310	3336731	7192596	5658414	2998212	43663669	0	3291.65	1785.96	4034.23	0	1475.87	3292.29	9602.93	2277.03	0	25760	5.89963	13.7338
6	RHD VI - Bauru	Jaú	2008	1	0	2	1	1	1	0	1	2	1	10	9982	10242	22167	16149	6535	9351	9966	21529	16724	8631	131276	3111885	3464458	7265283	5349389	2308391	2978310	3336731	7192596	5658414	2998212	43663669	311.75	0	655.504	331.252	353.235	318.502	0	334.089	676.682	347.377	3328.39	0.762279	10.0069
8	RHD VIII - Franca	Jeriquara	2008	0	0	0	0	0	0	0	0	0	0	0	309	309	587	343	154	287	295	504	320	163	3271	3111885	3464458	7265283	5349389	2308391	2978310	3336731	7192596	5658414	2998212	43663669	0	0	0	0	0	0	0	0	0	0	0	0	0
7	RHD VII - Campinas	Joanópolis	2008	0	0	0	0	0	0	0	0	0	0	0	887	1002	1890	1508	737	851	925	1828	1438	785	11851	3111885	3464458	7265283	5349389	2308391	2978310	3336731	7192596	5658414	2998212	43663669	0	0	0	0	0	0	0	0	0	0	0	0	0
11	RHD XI - Presidente Prudente	João Ramalho	2008	1	0	1	0	1	0	0	0	1	0	4	382	401	709	468	181	341	393	654	470	211	4210	3111885	3464458	7265283	5349389	2308391	2978310	3336731	7192596	5658414	2998212	43663669	8146.3	0	10247.2	0	12753.5	0	0	0	12039.2	0	43186.2	9.89066	4.16397
15	RHD XV - São José do Rio Preto	José Bonifácio	2008	0	0	0	0	0	0	1	0	0	0	1	2474	2773	5591	3986	1766	2392	2729	5223	3960	2052	32946	3111885	3464458	7265283	5349389	2308391	2978310	3336731	7192596	5658414	2998212	43663669	0	0	0	0	0	0	1222.69	0	0	0	1222.69	0.280025	0.922572
9	RHD IX - Marília	Júlio Mesquita	2008	0	0	0	0	0	0	0	0	0	0	0	378	408	698	489	259	379	436	666	503	290	4506	3111885	3464458	7265283	5349389	2308391	2978310	3336731	7192596	5658414	2998212	43663669	0	0	0	0	0	0	0	0	0	0	0	0	0
16	RHD XVI - Sorocaba	Jumirim	2008	0	0	2	0	0	0	0	0	0	0	2	216	252	528	315	134	201	240	435	281	165	2767	3111885	3464458	7265283	5349389	2308391	2978310	3336731	7192596	5658414	2998212	43663669	0	0	27520	0	0	0	0	0	0	0	27520	6.30273	1.74396
7	RHD VII - Campinas	Jundiaí	2008	0	5	12	5	3	0	4	7	12	1	49	26694	27906	63453	46213	18981	25664	26673	62723	48320	25395	372022	3111885	3464458	7265283	5349389	2308391	2978310	3336731	7192596	5658414	2998212	43663669	0	620.737	1373.98	578.775	364.848	0	500.391	802.707	1405.24	118.063	5764.74	1.32026	49.1166
11	RHD XI - Presidente Prudente	Junqueirópolis	2008	1	3	4	5	1	1	0	5	3	3	26	1278	1507	3568	2491	1248	1173	1315	2565	2295	1499	18939	3111885	3464458	7265283	5349389	2308391	2978310	3336731	7192596	5658414	2998212	43663669	2434.96	6896.73	8144.94	10737.4	1849.67	2539.05	0	14020.7	7396.62	6000.42	60020.5	13.7461	26.0337
12	RHD XII - Registro	Juquiá	2008	0	0	0	0	0	0	0	0	0	0	0	1987	1989	2864	2212	1201	1788	1889	2875	2107	1105	20017	3111885	3464458	7265283	5349389	2308391	2978310	3336731	7192596	5658414	2998212	43663669	0	0	0	0	0	0	0	0	0	0	0	0	0
1	RHD I - Grande São Paulo	Juquitiba	2008	0	0	0	0	0	0	0	0	1	0	1	2864	2814	4679	3196	1289	2765	2781	4527	2971	1244	29130	3111885	3464458	7265283	5349389	2308391	2978310	3336731	7192596	5658414	2998212	43663669	0	0	0	0	0	0	0	0	1904.55	0	1904.55	0.436186	1.27061
17	RHD XVII - Taubaté	Lagoinha	2008	0	0	0	0	0	0	0	0	0	0	0	367	471	706	627	417	364	407	687	572	380	4998	3111885	3464458	7265283	5349389	2308391	2978310	3336731	7192596	5658414	2998212	43663669	0	0	0	0	0	0	0	0	0	0	0	0	0
6	RHD VI - Bauru	Laranjal Paulista	2008	0	0	0	1	0	0	0	0	0	0	1	1940	2067	4157	3048	1476	1853	2047	3945	3079	1783	25395	3111885	3464458	7265283	5349389	2308391	2978310	3336731	7192596	5658414	2998212	43663669	0	0	0	1755.05	0	0	0	0	0	0	1755.05	0.401947	1.02074
2	RHD II - Araçatuba	Lavínia	2008	0	0	0	1	0	0	0	0	1	0	2	419	613	3100	1000	389	387	453	845	700	456	8362	3111885	3464458	7265283	5349389	2308391	2978310	3336731	7192596	5658414	2998212	43663669	0	0	0	5349.39	0	0	0	0	8083.45	0	13432.8	3.07643	2.57251
17	RHD XVII - Taubaté	Lavrinhas	2008	0	0	1	0	1	0	0	0	0	1	3	675	631	1140	685	258	595	631	1070	717	267	6669	3111885	3464458	7265283	5349389	2308391	2978310	3336731	7192596	5658414	2998212	43663669	0	0	6373.06	0	8947.25	0	0	0	0	11229.3	26549.6	6.08047	4.05507
10	RHD X - Piracicaba	Leme	2008	0	0	1	1	0	0	0	0	0	0	2	7821	8289	16264	10465	4042	7463	7837	14845	10431	4875	92332	3111885	3464458	7265283	5349389	2308391	2978310	3336731	7192596	5658414	2998212	43663669	0	0	446.709	511.17	0	0	0	0	0	0	957.879	0.219377	2.02555
6	RHD VI - Bauru	Lençóis Paulista	2008	0	1	5	3	0	0	1	0	0	0	10	5103	5425	10576	7433	2625	4948	5121	10295	7181	3285	61992	3111885	3464458	7265283	5349389	2308391	2978310	3336731	7192596	5658414	2998212	43663669	0	638.61	3434.8	2159.04	0	0	651.578	0	0	0	6884.03	1.5766	9.77368
10	RHD X - Piracicaba	Limeira	2008	15	23	56	58	19	10	23	46	31	14	295	21478	22786	46976	34551	12936	20429	22225	46372	35430	15684	278867	3111885	3464458	7265283	5349389	2308391	2978310	3336731	7192596	5658414	2998212	43663669	2173.31	3497	8660.93	8979.9	3390.49	1457.88	3453.08	7134.9	4950.91	2676.29	46374.7	10.6209	296.182
7	RHD VII - Campinas	Lindóia	2008	1	0	0	0	0	0	0	0	0	0	1	536	541	1102	794	376	495	513	1058	825	420	6660	3111885	3464458	7265283	5349389	2308391	2978310	3336731	7192596	5658414	2998212	43663669	5805.76	0	0	0	0	0	0	0	0	0	5805.76	1.32965	0.885549
6	RHD VI - Bauru	Lins	2008	0	2	8	6	4	0	3	6	10	1	40	5288	5919	11749	8740	3834	4909	5383	11585	9572	5462	72441	3111885	3464458	7265283	5349389	2308391	2978310	3336731	7192596	5658414	2998212	43663669	0	1170.62	4947	3672.35	2408.34	0	1859.59	3725.13	5911.42	548.922	24243.4	5.5523	40.2214
17	RHD XVII - Taubaté	Lorena	2008	1	0	4	3	4	0	0	4	4	1	21	6819	7278	13362	9740	3919	6537	6985	13433	10493	5462	84028	3111885	3464458	7265283	5349389	2308391	2978310	3336731	7192596	5658414	2998212	43663669	456.355	0	2174.91	1647.66	2356.1	0	0	2141.77	2157.02	548.922	11482.7	2.62981	22.0978
2	RHD II - Araçatuba	Lourdes	2008	0	0	0	0	0	0	0	0	0	0	0	147	188	355	291	156	138	152	312	266	161	2166	3111885	3464458	7265283	5349389	2308391	2978310	3336731	7192596	5658414	2998212	43663669	0	0	0	0	0	0	0	0	0	0	0	0	0
7	RHD VII - Campinas	Louveira	2008	0	0	2	1	0	0	0	0	0	0	3	3032	3125	7283	3701	1154	2951	2971	6614	3561	1371	35763	3111885	3464458	7265283	5349389	2308391	2978310	3336731	7192596	5658414	2998212	43663669	0	0	1995.13	1445.39	0	0	0	0	0	0	3440.52	0.787961	2.81798
9	RHD IX - Marília	Lucélia	2008	0	0	1	0	0	0	0	0	0	0	1	1489	1627	3828	2542	1262	1313	1515	2771	2375	1433	20155	3111885	3464458	7265283	5349389	2308391	2978310	3336731	7192596	5658414	2998212	43663669	0	0	1897.93	0	0	0	0	0	0	0	1897.93	0.434671	0.876079
6	RHD VI - Bauru	Lucianópolis	2008	0	1	3	1	0	0	0	1	0	0	6	184	199	368	264	147	178	178	347	262	168	2295	3111885	3464458	7265283	5349389	2308391	2978310	3336731	7192596	5658414	2998212	43663669	0	17409.3	59227.9	20262.8	0	0	0	20727.9	0	0	117628	26.9396	6.18263
13	RHD XIII - Ribeirão Preto	Luís Antônio	2008	0	0	0	0	0	1	0	1	0	0	2	1075	1134	1896	1207	343	931	1008	1783	1080	396	10853	3111885	3464458	7265283	5349389	2308391	2978310	3336731	7192596	5658414	2998212	43663669	0	0	0	0	0	3199.04	0	4033.99	0	0	7233.03	1.65653	1.79783
2	RHD II - Araçatuba	Luiziânia	2008	0	0	1	0	0	0	0	0	1	1	3	410	419	925	575	287	358	422	701	601	336	5034	3111885	3464458	7265283	5349389	2308391	2978310	3336731	7192596	5658414	2998212	43663669	0	0	7854.36	0	0	0	0	0	9415	8923.25	26192.6	5.99872	3.01976
9	RHD IX - Marília	Lupércio	2008	0	0	1	0	0	0	0	0	0	0	1	369	390	674	514	248	412	396	679	502	269	4453	3111885	3464458	7265283	5349389	2308391	2978310	3336731	7192596	5658414	2998212	43663669	0	0	10779.4	0	0	0	0	0	0	0	10779.4	2.46872	1.09932
9	RHD IX - Marília	Lutécia	2008	0	0	0	0	0	0	0	0	2	0	2	227	254	430	346	169	200	230	424	335	209	2824	3111885	3464458	7265283	5349389	2308391	2978310	3336731	7192596	5658414	2998212	43663669	0	0	0	0	0	0	0	0	33781.6	0	33781.6	7.73677	2.18486
6	RHD VI - Bauru	Macatuba	2008	0	0	0	0	0	0	0	0	0	0	0	1430	1505	2741	1984	759	1352	1424	2620	1903	906	16624	3111885	3464458	7265283	5349389	2308391	2978310	3336731	7192596	5658414	2998212	43663669	0	0	0	0	0	0	0	0	0	0	0	0	0
15	RHD XV - São José do Rio Preto	Macaubal	2008	0	0	0	0	0	0	0	0	0	0	0	515	574	1248	1061	603	482	537	1120	1042	645	7827	3111885	3464458	7265283	5349389	2308391	2978310	3336731	7192596	5658414	2998212	43663669	0	0	0	0	0	0	0	0	0	0	0	0	0
15	RHD XV - São José do Rio Preto	Macedônia	2008	0	0	0	2	1	0	1	0	0	0	4	254	303	551	521	294	237	265	561	520	279	3785	3111885	3464458	7265283	5349389	2308391	2978310	3336731	7192596	5658414	2998212	43663669	0	0	0	20535.1	7851.67	0	12591.4	0	0	0	40978.2	9.38496	3.55221
15	RHD XV - São José do Rio Preto	Magda	2008	0	0	0	0	0	0	0	0	0	0	0	218	261	526	468	256	184	238	468	439	272	3330	3111885	3464458	7265283	5349389	2308391	2978310	3336731	7192596	5658414	2998212	43663669	0	0	0	0	0	0	0	0	0	0	0	0	0
16	RHD XVI - Sorocaba	Mairinque	2008	0	0	2	2	0	0	0	0	0	0	4	3921	4007	7209	5132	1830	3723	3750	7174	5042	2058	43846	3111885	3464458	7265283	5349389	2308391	2978310	3336731	7192596	5658414	2998212	43663669	0	0	2015.61	2084.72	0	0	0	0	0	0	4100.33	0.939072	4.11746
1	RHD I - Grande São Paulo	Mairiporã	2008	0	2	8	3	0	0	0	1	3	1	18	6759	7595	12949	9837	3425	6345	6707	13160	9238	3423	79438	3111885	3464458	7265283	5349389	2308391	2978310	3336731	7192596	5658414	2998212	43663669	0	912.3	4488.55	1631.41	0	0	0	546.55	1837.55	875.902	10292.3	2.35717	18.7249
6	RHD VI - Bauru	Manduri	2008	0	1	2	0	0	0	0	0	0	0	3	746	788	1404	1149	558	687	709	1378	1069	625	9113	3111885	3464458	7265283	5349389	2308391	2978310	3336731	7192596	5658414	2998212	43663669	0	4396.52	10349.4	0	0	0	0	0	0	0	14745.9	3.37716	3.07761
11	RHD XI - Presidente Prudente	Marabá Paulista	2008	0	0	0	0	0	0	0	0	0	0	0	325	467	1325	537	252	287	284	583	469	216	4745	3111885	3464458	7265283	5349389	2308391	2978310	3336731	7192596	5658414	2998212	43663669	0	0	0	0	0	0	0	0	0	0	0	0	0
9	RHD IX - Marília	Maracaí	2008	0	0	1	0	0	0	0	0	0	0	1	1036	1186	2268	1712	720	1054	1075	2149	1631	816	13647	3111885	3464458	7265283	5349389	2308391	2978310	3336731	7192596	5658414	2998212	43663669	0	0	3203.39	0	0	0	0	0	0	0	3203.39	0.733651	1.00121
15	RHD XV - São José do Rio Preto	Marapoama	2008	1	0	1	0	1	0	0	0	0	0	3	183	200	438	359	175	171	198	413	327	171	2635	3111885	3464458	7265283	5349389	2308391	2978310	3336731	7192596	5658414	2998212	43663669	17004.8	0	16587.4	0	13190.8	0	0	0	0	0	46783	10.7144	2.82325
9	RHD IX - Marília	Mariápolis	2008	0	0	0	0	0	0	0	0	0	0	0	291	348	660	529	253	277	335	549	473	300	4015	3111885	3464458	7265283	5349389	2308391	2978310	3336731	7192596	5658414	2998212	43663669	0	0	0	0	0	0	0	0	0	0	0	0	0
9	RHD IX - Marília	Marília	2008	2	1	4	1	0	0	3	4	3	0	18	16127	17782	36073	25944	11440	15340	17160	35982	28421	15048	219317	3111885	3464458	7265283	5349389	2308391	2978310	3336731	7192596	5658414	2998212	43663669	385.922	194.829	805.62	206.19	0	0	583.345	799.577	597.278	0	3572.76	0.818246	17.9455
15	RHD XV - São José do Rio Preto	Marinópolis	2008	0	0	0	0	0	0	0	0	0	0	0	153	189	342	302	126	150	177	332	281	135	2187	3111885	3464458	7265283	5349389	2308391	2978310	3336731	7192596	5658414	2998212	43663669	0	0	0	0	0	0	0	0	0	0	0	0	0
11	RHD XI - Presidente Prudente	Martinópolis	2008	0	0	0	0	0	0	0	0	0	0	0	1851	2086	4498	2981	1426	1723	1932	3471	2946	1645	24559	3111885	3464458	7265283	5349389	2308391	2978310	3336731	7192596	5658414	2998212	43663669	0	0	0	0	0	0	0	0	0	0	0	0	0
3	RHD III - Araraquara	Matão	2008	0	0	0	0	0	0	0	0	0	0	0	5728	6583	13138	9982	3677	5510	6309	12993	9851	4256	78027	3111885	3464458	7265283	5349389	2308391	2978310	3336731	7192596	5658414	2998212	43663669	0	0	0	0	0	0	0	0	0	0	0	0	0
1	RHD I - Grande São Paulo	Mauá	2008	0	0	0	0	0	0	0	0	1	0	1	36093	37053	74144	46814	13408	34914	36675	74635	48713	16566	419015	3111885	3464458	7265283	5349389	2308391	2978310	3336731	7192596	5658414	2998212	43663669	0	0	0	0	0	0	0	0	116.158	0	116.158	0.0266029	1.1147
15	RHD XV - São José do Rio Preto	Mendonça	2008	1	0	0	0	0	0	0	1	0	0	2	311	367	741	622	326	294	351	675	574	349	4610	3111885	3464458	7265283	5349389	2308391	2978310	3336731	7192596	5658414	2998212	43663669	10006.1	0	0	0	0	0	0	10655.7	0	0	20661.8	4.73203	2.18146
15	RHD XV - São José do Rio Preto	Meridiano	2008	0	0	0	0	0	0	0	0	0	0	0	266	299	620	515	293	272	304	614	525	286	3994	3111885	3464458	7265283	5349389	2308391	2978310	3336731	7192596	5658414	2998212	43663669	0	0	0	0	0	0	0	0	0	0	0	0	0
15	RHD XV - São José do Rio Preto	Mesópolis	2008	0	0	0	0	0	0	0	0	0	0	0	150	156	287	263	136	142	167	283	230	133	1947	3111885	3464458	7265283	5349389	2308391	2978310	3336731	7192596	5658414	2998212	43663669	0	0	0	0	0	0	0	0	0	0	0	0	0
8	RHD VIII - Franca	Miguelópolis	2008	0	0	1	0	0	0	0	0	0	0	1	1742	1813	3549	2378	1009	1815	1695	3318	2375	1071	20765	3111885	3464458	7265283	5349389	2308391	2978310	3336731	7192596	5658414	2998212	43663669	0	0	2047.14	0	0	0	0	0	0	0	2047.14	0.468842	0.97355
6	RHD VI - Bauru	Mineiros do Tietê	2008	0	0	0	0	0	0	0	0	0	0	0	985	1070	2022	1497	585	996	1066	1874	1436	731	12262	3111885	3464458	7265283	5349389	2308391	2978310	3336731	7192596	5658414	2998212	43663669	0	0	0	0	0	0	0	0	0	0	0	0	0
12	RHD XII - Registro	Miracatu	2008	0	0	0	0	0	0	0	0	0	0	0	2226	2138	3141	2348	1134	2153	2095	3103	2142	1016	21496	3111885	3464458	7265283	5349389	2308391	2978310	3336731	7192596	5658414	2998212	43663669	0	0	0	0	0	0	0	0	0	0	0	0	0
15	RHD XV - São José do Rio Preto	Mira Estrela	2008	0	0	0	0	0	0	0	0	0	0	0	190	234	400	420	202	197	204	424	381	207	2859	3111885	3464458	7265283	5349389	2308391	2978310	3336731	7192596	5658414	2998212	43663669	0	0	0	0	0	0	0	0	0	0	0	0	0
2	RHD II - Araçatuba	Mirandópolis	2008	2	3	13	6	1	0	2	4	5	3	39	1682	1960	6290	3681	1735	1667	1869	3757	3356	1977	27974	3111885	3464458	7265283	5349389	2308391	2978310	3336731	7192596	5658414	2998212	43663669	3700.22	5302.74	15015.7	8719.46	1330.48	0	3570.61	7657.81	8430.29	4549.64	58276.9	13.3468	37.3363
11	RHD XI - Presidente Prudente	Mirante do Paranapanema	2008	0	5	0	2	4	1	3	2	1	2	20	1397	1545	2585	2185	1169	1346	1439	2444	2120	1154	17384	3111885	3464458	7265283	5349389	2308391	2978310	3336731	7192596	5658414	2998212	43663669	0	11211.8	0	4896.47	7898.69	2212.71	6956.35	5885.92	2669.06	5196.21	46927.2	10.7474	18.6833
15	RHD XV - São José do Rio Preto	Mirassol	2008	0	0	0	0	0	0	0	0	1	1	2	3848	4214	9083	6937	2874	3699	4058	8856	7033	3706	54308	3111885	3464458	7265283	5349389	2308391	2978310	3336731	7192596	5658414	2998212	43663669	0	0	0	0	0	0	0	0	804.552	809.016	1613.57	0.369545	2.00692
15	RHD XV - São José do Rio Preto	Mirassolândia	2008	1	0	0	1	1	1	1	0	1	0	6	342	352	684	534	319	308	325	651	503	296	4314	3111885	3464458	7265283	5349389	2308391	2978310	3336731	7192596	5658414	2998212	43663669	9099.08	0	0	10017.6	7236.34	9669.84	10266.9	0	11249.3	0	57539	13.1778	5.6849
14	RHD XIV - São João da Boa Vista	Mococa	2008	4	4	5	6	5	4	3	7	4	1	43	5117	5792	11077	8552	3821	4826	5271	10478	8598	4489	68021	3111885	3464458	7265283	5349389	2308391	2978310	3336731	7192596	5658414	2998212	43663669	2432.59	2392.58	3279.45	3753.08	3020.66	2468.55	1899.11	4805.13	2632.43	667.902	27351.5	6.26413	42.6092
1	RHD I - Grande São Paulo	Mogi das Cruzes	2008	1	0	1	0	1	0	0	2	1	1	7	34260	34094	63697	43925	15595	32975	33128	64528	46379	19624	388205	3111885	3464458	7265283	5349389	2308391	2978310	3336731	7192596	5658414	2998212	43663669	90.8314	0	114.06	0	148.021	0	0	222.929	122.004	152.783	850.629	0.194814	7.56277
14	RHD XIV - São João da Boa Vista	Mogi Guaçu	2008	0	0	5	3	0	1	1	0	1	0	11	10521	11772	23475	17150	6845	10151	11290	22604	17419	7505	138732	3111885	3464458	7265283	5349389	2308391	2978310	3336731	7192596	5658414	2998212	43663669	0	0	1547.45	935.753	0	293.401	295.547	0	324.841	0	3396.99	0.777991	10.7932
14	RHD XIV - São João da Boa Vista	Mogi Mirim	2008	0	0	1	1	0	0	0	0	0	0	2	6337	7166	14685	11136	4578	6159	6813	14015	11517	5612	88018	3111885	3464458	7265283	5349389	2308391	2978310	3336731	7192596	5658414	2998212	43663669	0	0	494.742	480.369	0	0	0	0	0	0	975.111	0.223323	1.96565
10	RHD X - Piracicaba	Mombuca	2008	0	0	0	0	0	0	0	0	0	0	0	302	325	559	367	161	284	291	503	351	186	3329	3111885	3464458	7265283	5349389	2308391	2978310	3336731	7192596	5658414	2998212	43663669	0	0	0	0	0	0	0	0	0	0	0	0	0
15	RHD XV - São José do Rio Preto	Monções	2008	0	0	0	0	0	0	0	0	0	0	0	141	155	341	319	175	131	129	314	293	180	2178	3111885	3464458	7265283	5349389	2308391	2978310	3336731	7192596	5658414	2998212	43663669	0	0	0	0	0	0	0	0	0	0	0	0	0
4	RHD IV - Baixada Santista	Mongaguá	2008	0	0	0	0	0	0	0	0	0	0	0	4039	3901	7172	5168	2823	3889	3631	6370	5559	3005	45557	3111885	3464458	7265283	5349389	2308391	2978310	3336731	7192596	5658414	2998212	43663669	0	0	0	0	0	0	0	0	0	0	0	0	0
7	RHD VII - Campinas	Monte Alegre do Sul	2008	0	0	0	3	0	0	1	2	1	1	8	470	576	1150	973	491	504	521	1062	913	542	7202	3111885	3464458	7265283	5349389	2308391	2978310	3336731	7192596	5658414	2998212	43663669	0	0	0	16493.5	0	0	6404.47	13545.4	6197.61	5531.76	48172.7	11.0327	7.94573
13	RHD XIII - Ribeirão Preto	Monte Alto	2008	1	6	5	6	1	1	1	7	7	1	36	3235	3715	7889	6089	2722	3091	3603	7500	6174	3383	47401	3111885	3464458	7265283	5349389	2308391	2978310	3336731	7192596	5658414	2998212	43663669	961.943	5595.36	4604.69	5271.2	848.05	963.543	926.098	6713.09	6415.44	886.258	33185.7	7.60029	36.0261
15	RHD XV - São José do Rio Preto	Monte Aprazível	2008	0	0	1	1	0	0	0	0	1	0	3	1469	1590	3640	2809	1397	1411	1545	3415	2810	1664	21750	3111885	3464458	7265283	5349389	2308391	2978310	3336731	7192596	5658414	2998212	43663669	0	0	1995.96	1904.37	0	0	0	0	2013.67	0	5914	1.35444	2.94592
5	RHD V - Barretos	Monte Azul Paulista	2008	2	0	2	4	1	0	3	4	0	2	18	1503	1720	3205	2401	1094	1322	1581	3067	2378	1305	19576	3111885	3464458	7265283	5349389	2308391	2978310	3336731	7192596	5658414	2998212	43663669	4140.9	0	4533.72	8911.94	2110.05	0	6331.56	9380.63	0	4594.96	40003.7	9.16179	17.9351
11	RHD XI - Presidente Prudente	Monte Castelo	2008	0	0	1	1	1	0	1	1	0	0	5	263	336	600	589	299	265	318	597	545	370	4182	3111885	3464458	7265283	5349389	2308391	2978310	3336731	7192596	5658414	2998212	43663669	0	0	12108.8	9082.15	7720.37	0	10492.9	12047.9	0	0	51452.1	11.7837	4.92796
17	RHD XVII - Taubaté	Monteiro Lobato	2008	0	0	0	0	0	0	0	0	0	0	0	342	392	620	537	284	328	321	599	467	254	4144	3111885	3464458	7265283	5349389	2308391	2978310	3336731	7192596	5658414	2998212	43663669	0	0	0	0	0	0	0	0	0	0	0	0	0
7	RHD VII - Campinas	Monte Mor	2008	0	0	0	0	0	0	0	0	0	0	0	4338	4486	8514	5133	1907	4151	4332	8229	5107	2016	48213	3111885	3464458	7265283	5349389	2308391	2978310	3336731	7192596	5658414	2998212	43663669	0	0	0	0	0	0	0	0	0	0	0	0	0
8	RHD VIII - Franca	Morro Agudo	2008	3	0	5	5	1	1	2	6	7	1	31	2677	2667	5465	3125	1177	2556	2538	4794	2984	1280	29263	3111885	3464458	7265283	5349389	2308391	2978310	3336731	7192596	5658414	2998212	43663669	3487.36	0	6647.1	8559.02	1961.25	1165.22	2629.42	9002	13273.8	2342.35	49067.5	11.2376	32.8846
7	RHD VII - Campinas	Morungaba	2008	0	0	1	0	0	0	0	0	0	0	1	953	1004	2035	1362	610	943	982	1969	1292	611	11761	3111885	3464458	7265283	5349389	2308391	2978310	3336731	7192596	5658414	2998212	43663669	0	0	3570.16	0	0	0	0	0	0	0	3570.16	0.817651	0.961639
3	RHD III - Araraquara	Motuca	2008	0	0	0	0	1	0	0	0	3	2	6	345	373	733	549	210	348	378	683	507	208	4334	3111885	3464458	7265283	5349389	2308391	2978310	3336731	7192596	5658414	2998212	43663669	0	0	0	0	10992.3	0	0	0	33481.7	28829	73303	16.7881	7.27597
2	RHD II - Araçatuba	Murutinga do Sul	2008	0	0	2	0	1	0	0	1	0	0	4	275	307	595	623	359	262	310	571	584	378	4264	3111885	3464458	7265283	5349389	2308391	2978310	3336731	7192596	5658414	2998212	43663669	0	0	24421.1	0	6430.06	0	0	12596.5	0	0	43447.7	9.95053	4.24291
11	RHD XI - Presidente Prudente	Nantes	2008	0	0	0	0	0	0	0	0	0	0	0	252	264	452	286	128	238	241	432	279	131	2703	3111885	3464458	7265283	5349389	2308391	2978310	3336731	7192596	5658414	2998212	43663669	0	0	0	0	0	0	0	0	0	0	0	0	0
11	RHD XI - Presidente Prudente	Narandiba	2008	0	0	0	0	0	0	0	0	0	0	0	371	378	715	513	208	373	428	663	450	210	4309	3111885	3464458	7265283	5349389	2308391	2978310	3336731	7192596	5658414	2998212	43663669	0	0	0	0	0	0	0	0	0	0	0	0	0
17	RHD XVII - Taubaté	Natividade da Serra	2008	0	0	0	0	0	0	0	0	0	0	0	534	593	1009	941	576	552	559	877	795	479	6915	3111885	3464458	7265283	5349389	2308391	2978310	3336731	7192596	5658414	2998212	43663669	0	0	0	0	0	0	0	0	0	0	0	0	0
7	RHD VII - Campinas	Nazaré Paulista	2008	0	0	0	0	0	0	0	0	0	0	0	1334	1514	2730	1929	1053	1286	1384	2481	1787	1012	16510	3111885	3464458	7265283	5349389	2308391	2978310	3336731	7192596	5658414	2998212	43663669	0	0	0	0	0	0	0	0	0	0	0	0	0
15	RHD XV - São José do Rio Preto	Neves Paulista	2008	0	1	2	1	0	0	0	1	0	0	5	516	630	1471	1257	682	491	601	1382	1206	807	9043	3111885	3464458	7265283	5349389	2308391	2978310	3336731	7192596	5658414	2998212	43663669	0	5499.14	9878.02	4255.68	0	0	0	5204.48	0	0	24837.3	5.68833	5.14395
15	RHD XV - São José do Rio Preto	Nhandeara	2008	0	0	0	0	0	0	0	0	0	0	0	633	775	1640	1550	834	625	718	1629	1561	964	10929	3111885	3464458	7265283	5349389	2308391	2978310	3336731	7192596	5658414	2998212	43663669	0	0	0	0	0	0	0	0	0	0	0	0	0
15	RHD XV - São José do Rio Preto	Nipoã	2008	0	0	0	0	0	0	0	0	0	0	0	336	368	790	489	249	306	321	676	444	232	4211	3111885	3464458	7265283	5349389	2308391	2978310	3336731	7192596	5658414	2998212	43663669	0	0	0	0	0	0	0	0	0	0	0	0	0
15	RHD XV - São José do Rio Preto	Nova Aliança	2008	0	0	0	0	1	0	0	0	1	0	2	438	444	908	734	399	405	448	885	721	470	5852	3111885	3464458	7265283	5349389	2308391	2978310	3336731	7192596	5658414	2998212	43663669	0	0	0	0	5785.44	0	0	0	7848.01	0	13633.4	3.12238	1.82722
16	RHD XVI - Sorocaba	Nova Campina	2008	0	0	0	0	0	0	0	0	0	0	0	928	971	1382	834	293	901	904	1284	749	286	8532	3111885	3464458	7265283	5349389	2308391	2978310	3336731	7192596	5658414	2998212	43663669	0	0	0	0	0	0	0	0	0	0	0	0	0
15	RHD XV - São José do Rio Preto	Nova Canaã Paulista	2008	0	0	1	0	0	0	0	0	0	0	1	134	161	300	349	214	123	146	288	318	208	2241	3111885	3464458	7265283	5349389	2308391	2978310	3336731	7192596	5658414	2998212	43663669	0	0	24217.6	0	0	0	0	0	0	0	24217.6	5.5464	1.24295
2	RHD II - Araçatuba	Nova Castilho	2008	0	0	0	0	0	0	0	0	0	0	0	92	89	160	149	78	78	99	183	129	75	1132	3111885	3464458	7265283	5349389	2308391	2978310	3336731	7192596	5658414	2998212	43663669	0	0	0	0	0	0	0	0	0	0	0	0	0
3	RHD III - Araraquara	Nova Europa	2008	0	0	0	0	0	0	0	0	0	0	0	792	761	1627	1059	410	795	773	1518	990	474	9199	3111885	3464458	7265283	5349389	2308391	2978310	3336731	7192596	5658414	2998212	43663669	0	0	0	0	0	0	0	0	0	0	0	0	0
15	RHD XV - São José do Rio Preto	Nova Granada	2008	2	11	27	14	11	5	10	15	12	5	112	1454	1633	3273	2342	1106	1405	1540	3051	2237	1285	19326	3111885	3464458	7265283	5349389	2308391	2978310	3336731	7192596	5658414	2998212	43663669	4280.45	23336.8	59933.6	31977.6	22958.7	10599	21667.1	35361.8	30353.6	11666.2	252135	57.7448	111.598
11	RHD XI - Presidente Prudente	Nova Guataporanga	2008	0	0	4	0	0	0	1	0	0	0	5	172	176	318	316	146	134	157	307	296	200	2222	3111885	3464458	7265283	5349389	2308391	2978310	3336731	7192596	5658414	2998212	43663669	0	0	91387.2	0	0	0	21253.1	0	0	0	112640	25.7973	5.73215
2	RHD II - Araçatuba	Nova Independência	2008	0	0	0	0	0	0	0	3	1	3	7	254	279	489	333	151	254	240	477	330	164	2971	3111885	3464458	7265283	5349389	2308391	2978310	3336731	7192596	5658414	2998212	43663669	0	0	0	0	0	0	0	45236.5	17146.7	54845.3	117229	26.8481	7.97656
15	RHD XV - São José do Rio Preto	Novais	2008	0	0	3	0	0	0	0	0	0	0	3	443	440	875	439	212	379	401	698	353	232	4472	3111885	3464458	7265283	5349389	2308391	2978310	3336731	7192596	5658414	2998212	43663669	0	0	24909.5	0	0	0	0	0	0	0	24909.5	5.70487	2.55122
2	RHD II - Araçatuba	Nova Luzitânia	2008	0	0	0	0	0	0	0	0	0	0	0	292	281	671	387	184	255	234	535	376	197	3412	3111885	3464458	7265283	5349389	2308391	2978310	3336731	7192596	5658414	2998212	43663669	0	0	0	0	0	0	0	0	0	0	0	0	0
7	RHD VII - Campinas	Nova Odessa	2008	1	2	7	2	5	1	3	5	7	1	34	3798	4239	8828	6427	2174	3810	4066	8632	6378	2662	51014	3111885	3464458	7265283	5349389	2308391	2978310	3336731	7192596	5658414	2998212	43663669	819.348	1634.56	5760.87	1664.66	5309.09	781.709	2461.93	4166.24	6210.24	1126.3	29934.9	6.8558	34.9742
15	RHD XV - São José do Rio Preto	Novo Horizonte	2008	0	0	0	0	0	0	1	0	0	0	1	2758	2887	6065	4662	2186	2666	2848	5592	4607	2593	36864	3111885	3464458	7265283	5349389	2308391	2978310	3336731	7192596	5658414	2998212	43663669	0	0	0	0	0	0	1171.6	0	0	0	1171.6	0.268325	0.989153
8	RHD VIII - Franca	Nuporanga	2008	0	0	4	2	3	1	1	0	1	0	12	530	599	1120	881	382	494	563	1043	867	437	6916	3111885	3464458	7265283	5349389	2308391	2978310	3336731	7192596	5658414	2998212	43663669	0	0	25947.4	12143.9	18128.7	6028.97	5926.7	0	6526.43	0	74702.2	17.1085	11.8323
9	RHD IX - Marília	Ocauçu	2008	0	0	0	0	0	0	1	2	0	0	3	352	385	648	562	288	339	329	614	498	265	4280	3111885	3464458	7265283	5349389	2308391	2978310	3336731	7192596	5658414	2998212	43663669	0	0	0	0	0	0	10142	23428.7	0	0	33570.7	7.68847	3.29067
9	RHD IX - Marília	Óleo	2008	0	0	0	0	0	0	0	0	0	0	0	205	244	368	392	209	211	219	371	363	224	2806	3111885	3464458	7265283	5349389	2308391	2978310	3336731	7192596	5658414	2998212	43663669	0	0	0	0	0	0	0	0	0	0	0	0	0
5	RHD V - Barretos	Olímpia	2008	12	33	50	47	40	15	36	45	37	33	348	3741	4039	8367	6124	3037	3603	3859	8009	6242	3679	50700	3111885	3464458	7265283	5349389	2308391	2978310	3336731	7192596	5658414	2998212	43663669	9981.99	28305.8	43416.3	41055.1	30403.6	12399.3	31127.8	40412.9	33540.7	26893.4	297537	68.1429	345.485
15	RHD XV - São José do Rio Preto	Onda Verde	2008	1	0	9	2	1	1	2	5	2	0	23	328	349	645	462	225	306	317	627	431	217	3907	3111885	3464458	7265283	5349389	2308391	2978310	3336731	7192596	5658414	2998212	43663669	9487.45	0	101376	23157.5	10259.5	9733.04	21051.9	57357.2	26257.1	0	258680	59.2437	23.1465
9	RHD IX - Marília	Oriente	2008	0	0	0	0	0	0	0	0	0	0	0	422	512	953	800	390	433	491	932	807	475	6215	3111885	3464458	7265283	5349389	2308391	2978310	3336731	7192596	5658414	2998212	43663669	0	0	0	0	0	0	0	0	0	0	0	0	0
15	RHD XV - São José do Rio Preto	Orindiúva	2008	0	0	0	0	0	0	0	1	0	0	1	497	487	1064	618	199	464	495	985	524	226	5559	3111885	3464458	7265283	5349389	2308391	2978310	3336731	7192596	5658414	2998212	43663669	0	0	0	0	0	0	0	7302.13	0	0	7302.13	1.67236	0.929664
8	RHD VIII - Franca	Orlândia	2008	0	0	0	0	0	0	0	0	0	0	0	3046	3370	6703	4969	1857	2996	3321	6581	5039	2330	40212	3111885	3464458	7265283	5349389	2308391	2978310	3336731	7192596	5658414	2998212	43663669	0	0	0	0	0	0	0	0	0	0	0	0	0
1	RHD I - Grande São Paulo	Osasco	2008	0	1	8	4	1	0	1	1	2	1	19	56541	56700	118883	75949	24808	55022	55989	121846	83662	33489	682889	3111885	3464458	7265283	5349389	2308391	2978310	3336731	7192596	5658414	2998212	43663669	0	61.1016	488.903	281.736	93.0503	0	59.5962	59.0302	135.268	89.5283	1268.21	0.290451	19.8346
9	RHD IX - Marília	Oscar Bressane	2008	0	0	0	0	0	0	0	0	0	0	0	171	178	372	316	230	167	205	373	364	235	2611	3111885	3464458	7265283	5349389	2308391	2978310	3336731	7192596	5658414	2998212	43663669	0	0	0	0	0	0	0	0	0	0	0	0	0
9	RHD IX - Marília	Osvaldo Cruz	2008	0	0	0	0	1	0	0	0	0	0	1	1962	2536	5214	4037	2196	1951	2262	4569	4187	2640	31554	3111885	3464458	7265283	5349389	2308391	2978310	3336731	7192596	5658414	2998212	43663669	0	0	0	0	1051.18	0	0	0	0	0	1051.18	0.240745	0.759646
9	RHD IX - Marília	Ourinhos	2008	1	3	2	1	0	0	1	8	4	2	22	8297	8677	16478	12370	5473	7856	8380	16585	13353	6793	104262	3111885	3464458	7265283	5349389	2308391	2978310	3336731	7192596	5658414	2998212	43663669	375.061	1197.81	881.816	432.449	0	0	398.178	3469.45	1695.02	882.736	9332.52	2.13736	22.2846
15	RHD XV - São José do Rio Preto	Ouroeste	2008	0	0	0	0	0	0	0	0	0	0	0	617	679	1357	996	498	594	693	1315	1002	505	8256	3111885	3464458	7265283	5349389	2308391	2978310	3336731	7192596	5658414	2998212	43663669	0	0	0	0	0	0	0	0	0	0	0	0	0
11	RHD XI - Presidente Prudente	Ouro Verde	2008	0	0	1	1	0	0	0	0	0	0	2	653	679	1235	897	489	657	678	1210	900	502	7900	3111885	3464458	7265283	5349389	2308391	2978310	3336731	7192596	5658414	2998212	43663669	0	0	5882.82	5963.64	0	0	0	0	0	0	11846.5	2.71312	2.14336
9	RHD IX - Marília	Pacaembu	2008	0	0	2	0	0	0	1	0	0	0	3	788	988	3366	1720	897	760	834	1610	1499	1006	13468	3111885	3464458	7265283	5349389	2308391	2978310	3336731	7192596	5658414	2998212	43663669	0	0	4316.86	0	0	0	4000.88	0	0	0	8317.74	1.90496	2.5656
15	RHD XV - São José do Rio Preto	Palestina	2008	1	0	3	3	3	0	0	2	1	1	14	742	823	1847	1389	794	721	820	1625	1366	880	11007	3111885	3464458	7265283	5349389	2308391	2978310	3336731	7192596	5658414	2998212	43663669	4193.92	0	11800.7	11553.8	8721.88	0	0	8852.43	4142.32	3407.06	52672	12.0631	13.2779
15	RHD XV - São José do Rio Preto	Palmares Paulista	2008	0	0	1	0	0	0	0	1	0	0	2	966	1025	2313	1122	338	943	958	1793	948	381	10787	3111885	3464458	7265283	5349389	2308391	2978310	3336731	7192596	5658414	2998212	43663669	0	0	3141.06	0	0	0	0	4011.49	0	0	7152.55	1.6381	1.76702
15	RHD XV - São José do Rio Preto	Palmeira d'Oeste	2008	0	0	0	0	0	0	0	0	0	0	0	677	763	1416	1397	803	619	704	1400	1351	857	9987	3111885	3464458	7265283	5349389	2308391	2978310	3336731	7192596	5658414	2998212	43663669	0	0	0	0	0	0	0	0	0	0	0	0	0
9	RHD IX - Marília	Palmital	2008	0	0	0	0	0	0	0	0	0	0	0	1607	1698	3227	2738	1480	1517	1614	3241	2812	1759	21693	3111885	3464458	7265283	5349389	2308391	2978310	3336731	7192596	5658414	2998212	43663669	0	0	0	0	0	0	0	0	0	0	0	0	0
11	RHD XI - Presidente Prudente	Panorama	2008	1	5	16	14	1	2	7	4	10	1	61	1364	1368	2414	1607	766	1293	1291	2326	1597	797	14823	3111885	3464458	7265283	5349389	2308391	2978310	3336731	7192596	5658414	2998212	43663669	2281.44	12662.5	48154.3	46603.3	3013.57	4606.82	18092.3	12369	35431.5	3761.87	186977	42.822	63.4751
9	RHD IX - Marília	Paraguaçu Paulista	2008	0	0	1	1	0	0	1	2	1	0	6	3462	3734	7407	4958	2234	3256	3570	6583	5076	2702	42982	3111885	3464458	7265283	5349389	2308391	2978310	3336731	7192596	5658414	2998212	43663669	0	0	980.867	1078.94	0	0	934.659	2185.2	1114.74	0	6294.41	1.44157	6.19614
17	RHD XVII - Taubaté	Paraibuna	2008	0	0	0	0	0	0	0	0	0	0	0	1515	1672	2746	2154	1063	1441	1573	2689	1964	990	17807	3111885	3464458	7265283	5349389	2308391	2978310	3336731	7192596	5658414	2998212	43663669	0	0	0	0	0	0	0	0	0	0	0	0	0
15	RHD XV - São José do Rio Preto	Paraíso	2008	0	0	2	2	0	1	1	4	1	0	11	442	523	1003	756	371	458	434	906	693	392	5978	3111885	3464458	7265283	5349389	2308391	2978310	3336731	7192596	5658414	2998212	43663669	0	0	14487.1	14151.8	0	6502.86	7688.32	31755.4	8165.1	0	82750.6	18.9518	11.3294
6	RHD VI - Bauru	Paranapanema	2008	0	0	0	0	0	0	0	0	0	0	0	1688	1734	2944	2051	795	1546	1619	2830	1891	792	17890	3111885	3464458	7265283	5349389	2308391	2978310	3336731	7192596	5658414	2998212	43663669	0	0	0	0	0	0	0	0	0	0	0	0	0
15	RHD XV - São José do Rio Preto	Paranapuã	2008	0	0	0	1	0	0	0	0	0	0	1	293	323	610	499	275	274	289	572	472	282	3889	3111885	3464458	7265283	5349389	2308391	2978310	3336731	7192596	5658414	2998212	43663669	0	0	0	10720.2	0	0	0	0	0	0	10720.2	2.45518	0.95482
9	RHD IX - Marília	Parapuã	2008	0	0	0	0	0	0	0	0	1	0	1	814	940	1744	1459	793	718	813	1598	1399	918	11196	3111885	3464458	7265283	5349389	2308391	2978310	3336731	7192596	5658414	2998212	43663669	0	0	0	0	0	0	0	0	4044.61	0	4044.61	0.926311	1.0371
6	RHD VI - Bauru	Pardinho	2008	0	0	1	0	0	0	0	0	0	0	1	524	521	885	632	314	497	485	849	588	289	5584	3111885	3464458	7265283	5349389	2308391	2978310	3336731	7192596	5658414	2998212	43663669	0	0	8209.36	0	0	0	0	0	0	0	8209.36	1.88014	1.04987
12	RHD XII - Registro	Pariquera-Açu	2008	0	0	0	0	0	0	0	0	0	0	0	1706	1766	2907	2043	1018	1621	1741	3000	1945	1072	18819	3111885	3464458	7265283	5349389	2308391	2978310	3336731	7192596	5658414	2998212	43663669	0	0	0	0	0	0	0	0	0	0	0	0	0
15	RHD XV - São José do Rio Preto	Parisi	2008	0	0	0	1	0	0	0	0	0	0	1	147	154	320	297	158	129	142	310	259	157	2073	3111885	3464458	7265283	5349389	2308391	2978310	3336731	7192596	5658414	2998212	43663669	0	0	0	18011.4	0	0	0	0	0	0	18011.4	4.12503	0.855119
8	RHD VIII - Franca	Patrocínio Paulista	2008	0	0	0	0	0	0	0	1	0	0	1	1119	1178	2156	1575	669	1119	1116	1986	1460	699	13077	3111885	3464458	7265283	5349389	2308391	2978310	3336731	7192596	5658414	2998212	43663669	0	0	0	0	0	0	0	3621.65	0	0	3621.65	0.829442	1.08466
11	RHD XI - Presidente Prudente	Paulicéia	2008	0	0	1	1	0	0	2	4	0	0	8	585	609	1088	699	338	522	553	960	681	293	6328	3111885	3464458	7265283	5349389	2308391	2978310	3336731	7192596	5658414	2998212	43663669	0	0	6677.65	7652.92	0	0	12067.7	29969.2	0	0	56367.5	12.9095	8.16911
7	RHD VII - Campinas	Paulínia	2008	0	0	1	0	1	0	0	0	0	0	2	6561	6634	14330	9327	2725	6362	6295	14161	9280	3173	78848	3111885	3464458	7265283	5349389	2308391	2978310	3336731	7192596	5658414	2998212	43663669	0	0	506.998	0	847.116	0	0	0	0	0	1354.11	0.310124	2.44526
6	RHD VI - Bauru	Paulistânia	2008	0	0	0	0	0	0	0	0	0	0	0	132	169	313	229	116	148	149	268	189	116	1829	3111885	3464458	7265283	5349389	2308391	2978310	3336731	7192596	5658414	2998212	43663669	0	0	0	0	0	0	0	0	0	0	0	0	0
15	RHD XV - São José do Rio Preto	Paulo de Faria	2008	0	1	3	0	0	1	0	0	1	1	7	715	762	1412	1030	519	668	731	1359	1048	565	8809	3111885	3464458	7265283	5349389	2308391	2978310	3336731	7192596	5658414	2998212	43663669	0	4546.53	15436.2	0	0	4458.55	0	0	5399.25	5306.57	35147.1	8.0495	7.0908
6	RHD VI - Bauru	Pederneiras	2008	0	0	0	0	0	1	0	0	0	0	1	3570	3811	6992	4881	1980	3351	3635	6599	4623	2332	41774	3111885	3464458	7265283	5349389	2308391	2978310	3336731	7192596	5658414	2998212	43663669	0	0	0	0	0	888.782	0	0	0	0	888.782	0.203552	0.850318
7	RHD VII - Campinas	Pedra Bela	2008	0	0	0	0	0	0	0	0	0	0	0	468	515	1003	765	382	415	482	852	642	388	5912	3111885	3464458	7265283	5349389	2308391	2978310	3336731	7192596	5658414	2998212	43663669	0	0	0	0	0	0	0	0	0	0	0	0	0
15	RHD XV - São José do Rio Preto	Pedranópolis	2008	0	0	0	0	1	0	0	0	0	0	1	178	190	415	383	209	163	177	377	358	212	2662	3111885	3464458	7265283	5349389	2308391	2978310	3336731	7192596	5658414	2998212	43663669	0	0	0	0	11044.9	0	0	0	0	0	11044.9	2.52955	0.673366
8	RHD VIII - Franca	Pedregulho	2008	0	0	0	1	0	1	0	1	0	0	3	1379	1506	2668	1829	850	1304	1364	2477	1780	856	16013	3111885	3464458	7265283	5349389	2308391	2978310	3336731	7192596	5658414	2998212	43663669	0	0	0	2924.76	0	2283.98	0	2903.75	0	0	8112.49	1.85795	2.97514
7	RHD VII - Campinas	Pedreira	2008	0	0	0	0	0	0	0	0	0	0	0	3068	3295	7366	5163	1927	2940	3300	7000	5060	2453	41572	3111885	3464458	7265283	5349389	2308391	2978310	3336731	7192596	5658414	2998212	43663669	0	0	0	0	0	0	0	0	0	0	0	0	0
9	RHD IX - Marília	Pedrinhas Paulista	2008	0	0	0	0	0	0	0	0	0	0	0	229	277	451	385	175	210	239	459	397	186	3008	3111885	3464458	7265283	5349389	2308391	2978310	3336731	7192596	5658414	2998212	43663669	0	0	0	0	0	0	0	0	0	0	0	0	0
12	RHD XII - Registro	Pedro de Toledo	2008	0	0	0	0	0	0	0	0	0	0	0	1003	952	1450	1206	641	986	970	1471	1036	591	10306	3111885	3464458	7265283	5349389	2308391	2978310	3336731	7192596	5658414	2998212	43663669	0	0	0	0	0	0	0	0	0	0	0	0	0
2	RHD II - Araçatuba	Penápolis	2008	0	0	2	1	0	1	0	0	0	1	5	4268	4747	9371	7384	3550	4184	4608	9152	7729	4455	59448	3111885	3464458	7265283	5349389	2308391	2978310	3336731	7192596	5658414	2998212	43663669	0	0	1550.59	724.457	0	711.833	0	0	0	672.999	3659.88	0.838198	4.98292
2	RHD II - Araçatuba	Pereira Barreto	2008	0	1	5	4	2	3	2	0	1	0	18	2013	2185	4040	2950	1571	1898	2071	3910	3224	1813	25675	3111885	3464458	7265283	5349389	2308391	2978310	3336731	7192596	5658414	2998212	43663669	0	1585.56	8991.69	7253.41	2938.75	4707.55	3222.34	0	1755.09	0	30454.4	6.97477	17.9077
6	RHD VI - Bauru	Pereiras	2008	0	0	0	0	0	0	0	0	0	0	0	642	645	1181	906	458	561	603	1096	868	480	7440	3111885	3464458	7265283	5349389	2308391	2978310	3336731	7192596	5658414	2998212	43663669	0	0	0	0	0	0	0	0	0	0	0	0	0
4	RHD IV - Baixada Santista	Peruíbe	2008	0	0	0	0	0	0	0	0	0	0	0	5515	5280	8537	6563	3713	5300	5127	8799	7011	4093	59938	3111885	3464458	7265283	5349389	2308391	2978310	3336731	7192596	5658414	2998212	43663669	0	0	0	0	0	0	0	0	0	0	0	0	0
2	RHD II - Araçatuba	Piacatu	2008	0	1	0	1	0	0	0	0	0	0	2	393	442	839	691	327	377	445	803	607	391	5315	3111885	3464458	7265283	5349389	2308391	2978310	3336731	7192596	5658414	2998212	43663669	0	7838.14	0	7741.52	0	0	0	0	0	0	15579.7	3.56811	1.89645
16	RHD XVI - Sorocaba	Piedade	2008	0	0	1	0	0	0	0	1	0	0	2	4448	4815	8817	6566	2910	4240	4604	7992	5855	2994	53241	3111885	3464458	7265283	5349389	2308391	2978310	3336731	7192596	5658414	2998212	43663669	0	0	824.009	0	0	0	0	899.974	0	0	1723.98	0.394832	2.10213
16	RHD XVI - Sorocaba	Pilar do Sul	2008	0	0	0	1	0	0	0	0	1	0	2	2427	2520	4359	2957	1463	2256	2420	4120	2816	1363	26701	3111885	3464458	7265283	5349389	2308391	2978310	3336731	7192596	5658414	2998212	43663669	0	0	0	1809.06	0	0	0	0	2009.38	0	3818.44	0.874512	2.33503
17	RHD XVII - Taubaté	Pindamonhangaba	2008	5	4	18	4	4	2	1	6	7	2	53	12494	13005	24736	17105	6103	12025	12625	24438	17758	7020	147309	3111885	3464458	7265283	5349389	2308391	2978310	3336731	7192596	5658414	2998212	43663669	1245.35	1065.58	5286.83	1250.95	1512.95	495.353	264.296	1765.92	2230.48	854.191	15971.9	3.65794	53.8848
15	RHD XV - São José do Rio Preto	Pindorama	2008	0	0	0	0	0	0	0	0	0	0	0	1082	1207	2601	1899	977	987	1070	2324	1814	1149	15110	3111885	3464458	7265283	5349389	2308391	2978310	3336731	7192596	5658414	2998212	43663669	0	0	0	0	0	0	0	0	0	0	0	0	0
7	RHD VII - Campinas	Pinhalzinho	2008	0	0	0	1	0	0	0	0	1	0	2	992	1117	2022	1645	919	948	1023	1871	1615	936	13088	3111885	3464458	7265283	5349389	2308391	2978310	3336731	7192596	5658414	2998212	43663669	0	0	0	3251.91	0	0	0	0	3503.66	0	6755.57	1.54718	2.02495
11	RHD XI - Presidente Prudente	Piquerobi	2008	0	0	0	0	0	0	0	0	0	0	0	263	321	516	460	264	242	287	555	463	255	3626	3111885	3464458	7265283	5349389	2308391	2978310	3336731	7192596	5658414	2998212	43663669	0	0	0	0	0	0	0	0	0	0	0	0	0
17	RHD XVII - Taubaté	Piquete	2008	0	0	0	0	0	0	0	0	0	0	0	1091	1262	2134	1896	819	1047	1177	2159	2057	1060	14702	3111885	3464458	7265283	5349389	2308391	2978310	3336731	7192596	5658414	2998212	43663669	0	0	0	0	0	0	0	0	0	0	0	0	0
7	RHD VII - Campinas	Piracaia	2008	0	0	0	1	0	0	0	0	0	0	1	1984	2271	4191	2985	1441	1964	2116	3999	2980	1568	25499	3111885	3464458	7265283	5349389	2308391	2978310	3336731	7192596	5658414	2998212	43663669	0	0	0	1792.09	0	0	0	0	0	0	1792.09	0.41043	1.04656
10	RHD X - Piracicaba	Piracicaba	2008	20	32	70	63	23	14	27	58	29	12	348	27998	29850	62703	44253	17693	26638	28551	61466	46030	23186	368368	3111885	3464458	7265283	5349389	2308391	2978310	3336731	7192596	5658414	2998212	43663669	2222.93	3713.99	8110.77	7615.56	3000.79	1565.3	3155.47	6787.01	3564.94	1551.74	41288.5	9.45603	348.33
6	RHD VI - Bauru	Piraju	2008	0	0	0	0	0	0	0	0	0	0	0	2271	2464	4273	3674	1632	2155	2376	4350	3807	2167	29169	3111885	3464458	7265283	5349389	2308391	2978310	3336731	7192596	5658414	2998212	43663669	0	0	0	0	0	0	0	0	0	0	0	0	0
6	RHD VI - Bauru	Pirajuí	2008	2	5	6	3	1	1	3	4	2	1	28	1505	1901	5219	2805	1196	1390	1579	3090	2583	1599	22867	3111885	3464458	7265283	5349389	2308391	2978310	3336731	7192596	5658414	2998212	43663669	4135.4	9112.2	8352.5	5721.27	1930.09	2142.67	6339.58	9310.8	4381.27	1875.05	53300.8	12.2071	27.9141
15	RHD XV - São José do Rio Preto	Pirangi	2008	0	0	0	0	0	0	0	0	0	0	0	724	852	1821	1412	738	682	795	1611	1382	798	10815	3111885	3464458	7265283	5349389	2308391	2978310	3336731	7192596	5658414	2998212	43663669	0	0	0	0	0	0	0	0	0	0	0	0	0
1	RHD I - Grande São Paulo	Pirapora do Bom Jesus	2008	0	0	1	0	0	0	1	0	0	1	3	1662	1575	2547	1523	511	1617	1531	2597	1475	530	15568	3111885	3464458	7265283	5349389	2308391	2978310	3336731	7192596	5658414	2998212	43663669	0	0	2852.49	0	0	0	2179.45	0	0	5657	10688.9	2.44802	3.81107
11	RHD XI - Presidente Prudente	Pirapozinho	2008	0	0	0	0	0	0	0	0	0	0	0	1965	2135	3913	2975	1306	1855	2189	3933	3104	1542	24917	3111885	3464458	7265283	5349389	2308391	2978310	3336731	7192596	5658414	2998212	43663669	0	0	0	0	0	0	0	0	0	0	0	0	0
10	RHD X - Piracicaba	Pirassununga	2008	0	0	0	0	0	0	1	0	0	0	1	5312	5721	11462	8730	3984	5049	5434	11144	9136	5128	71100	3111885	3464458	7265283	5349389	2308391	2978310	3336731	7192596	5658414	2998212	43663669	0	0	0	0	0	0	614.047	0	0	0	614.047	0.140631	0.999887
6	RHD VI - Bauru	Piratininga	2008	0	0	0	0	0	0	0	2	1	0	3	897	1011	1958	1521	717	866	877	1921	1504	868	12140	3111885	3464458	7265283	5349389	2308391	2978310	3336731	7192596	5658414	2998212	43663669	0	0	0	0	0	0	0	7488.39	3762.24	0	11250.6	2.57666	3.12806
13	RHD XIII - Ribeirão Preto	Pitangueiras	2008	0	0	2	0	0	0	2	1	0	1	6	3443	3369	6329	3753	1438	3126	3124	5761	3473	1728	35544	3111885	3464458	7265283	5349389	2308391	2978310	3336731	7192596	5658414	2998212	43663669	0	0	2295.87	0	0	0	2136.19	1248.5	0	1735.08	7415.64	1.69835	6.03663
15	RHD XV - São José do Rio Preto	Planalto	2008	0	0	0	0	0	0	0	0	0	0	0	417	370	771	553	209	337	364	683	509	231	4444	3111885	3464458	7265283	5349389	2308391	2978310	3336731	7192596	5658414	2998212	43663669	0	0	0	0	0	0	0	0	0	0	0	0	0
9	RHD IX - Marília	Platina	2008	0	0	0	0	0	0	0	0	0	0	0	301	292	496	413	190	268	241	491	348	183	3223	3111885	3464458	7265283	5349389	2308391	2978310	3336731	7192596	5658414	2998212	43663669	0	0	0	0	0	0	0	0	0	0	0	0	0
1	RHD I - Grande São Paulo	Poá	2008	0	0	0	0	0	0	0	0	0	0	0	9552	9749	17907	11834	3533	9095	9654	18249	12920	4640	107133	3111885	3464458	7265283	5349389	2308391	2978310	3336731	7192596	5658414	2998212	43663669	0	0	0	0	0	0	0	0	0	0	0	0	0
15	RHD XV - São José do Rio Preto	Poloni	2008	0	0	0	2	1	0	0	0	0	0	3	379	370	904	657	400	361	397	778	656	531	5433	3111885	3464458	7265283	5349389	2308391	2978310	3336731	7192596	5658414	2998212	43663669	0	0	0	16284.3	5770.98	0	0	0	0	0	22055.3	5.05117	2.7443
9	RHD IX - Marília	Pompéia	2008	0	0	1	1	0	0	0	1	1	1	5	1535	1597	3336	2431	1121	1399	1503	3381	2555	1340	20198	3111885	3464458	7265283	5349389	2308391	2978310	3336731	7192596	5658414	2998212	43663669	0	0	2177.84	2200.49	0	0	0	2127.36	2214.64	2237.47	10957.8	2.50959	5.06888
6	RHD VI - Bauru	Pongaí	2008	0	0	0	0	0	0	0	0	0	0	0	229	287	570	516	269	197	245	517	493	294	3617	3111885	3464458	7265283	5349389	2308391	2978310	3336731	7192596	5658414	2998212	43663669	0	0	0	0	0	0	0	0	0	0	0	0	0
13	RHD XIII - Ribeirão Preto	Pontal	2008	0	1	0	0	0	2	2	0	0	0	5	3788	3661	8126	4064	1160	3616	3451	6621	3585	1381	39453	3111885	3464458	7265283	5349389	2308391	2978310	3336731	7192596	5658414	2998212	43663669	0	946.315	0	0	0	1647.3	1933.78	0	0	0	4527.39	1.03688	4.09079
15	RHD XV - São José do Rio Preto	Pontalinda	2008	0	0	0	0	0	0	0	0	0	0	0	361	386	730	476	229	304	315	629	434	227	4091	3111885	3464458	7265283	5349389	2308391	2978310	3336731	7192596	5658414	2998212	43663669	0	0	0	0	0	0	0	0	0	0	0	0	0
15	RHD XV - São José do Rio Preto	Pontes Gestal	2008	0	0	0	0	0	0	0	0	0	0	0	189	208	390	333	182	183	209	363	334	202	2593	3111885	3464458	7265283	5349389	2308391	2978310	3336731	7192596	5658414	2998212	43663669	0	0	0	0	0	0	0	0	0	0	0	0	0
15	RHD XV - São José do Rio Preto	Populina	2008	0	0	0	0	0	0	0	0	0	0	0	307	357	644	601	328	285	334	613	569	345	4383	3111885	3464458	7265283	5349389	2308391	2978310	3336731	7192596	5658414	2998212	43663669	0	0	0	0	0	0	0	0	0	0	0	0	0
6	RHD VI - Bauru	Porangaba	2008	0	1	0	0	0	0	0	0	0	0	1	636	684	1233	1115	643	619	643	1123	980	579	8255	3111885	3464458	7265283	5349389	2308391	2978310	3336731	7192596	5658414	2998212	43663669	0	5065	0	0	0	0	0	0	0	0	5065	1.16	0.957582
16	RHD XVI - Sorocaba	Porto Feliz	2008	0	1	3	1	1	0	0	0	1	0	7	3979	4261	8497	6051	2374	3870	4141	7889	5770	2820	49652	3111885	3464458	7265283	5349389	2308391	2978310	3336731	7192596	5658414	2998212	43663669	0	813.062	2565.12	884.05	972.364	0	0	0	980.661	0	6215.26	1.42344	7.06766
3	RHD III - Araraquara	Porto Ferreira	2008	0	1	0	0	0	0	1	0	1	0	3	4118	4306	8725	6335	2655	3879	4068	8467	6287	3282	52122	3111885	3464458	7265283	5349389	2308391	2978310	3336731	7192596	5658414	2998212	43663669	0	804.565	0	0	0	0	820.239	0	900.018	0	2524.82	0.578243	3.01392
17	RHD XVII - Taubaté	Potim	2008	0	0	3	2	0	0	0	2	1	0	8	1658	1814	4590	1862	609	1615	1521	2819	1763	638	18889	3111885	3464458	7265283	5349389	2308391	2978310	3336731	7192596	5658414	2998212	43663669	0	0	4748.55	5745.85	0	0	0	5102.94	3209.54	0	18806.9	4.30722	8.1359
15	RHD XV - São José do Rio Preto	Potirendaba	2008	1	0	4	4	2	1	0	4	3	1	20	1069	1196	2696	1990	1046	997	1074	2347	1972	1169	15556	3111885	3464458	7265283	5349389	2308391	2978310	3336731	7192596	5658414	2998212	43663669	2911.02	0	10779.4	10752.5	4413.75	2987.27	0	12258.4	8608.13	2564.77	55275.2	12.6593	19.6928
9	RHD IX - Marília	Pracinha	2008	0	0	0	0	0	0	0	0	0	0	0	137	304	950	310	126	142	146	254	195	115	2679	3111885	3464458	7265283	5349389	2308391	2978310	3336731	7192596	5658414	2998212	43663669	0	0	0	0	0	0	0	0	0	0	0	0	0
13	RHD XIII - Ribeirão Preto	Pradópolis	2008	0	0	3	2	1	2	0	1	2	0	11	1435	1477	3228	1955	684	1369	1391	2877	1872	765	17053	3111885	3464458	7265283	5349389	2308391	2978310	3336731	7192596	5658414	2998212	43663669	0	0	6752.12	5472.52	3374.84	4351.07	0	2500.03	6045.31	0	28495.9	6.52623	11.1292
4	RHD IV - Baixada Santista	Praia Grande	2008	0	0	0	0	0	0	0	0	0	0	0	22548	21517	41004	27867	12295	21770	21165	41833	31053	15907	256959	3111885	3464458	7265283	5349389	2308391	2978310	3336731	7192596	5658414	2998212	43663669	0	0	0	0	0	0	0	0	0	0	0	0	0
6	RHD VI - Bauru	Pratânia	2008	0	0	0	0	0	0	0	0	0	0	0	421	486	791	521	188	409	391	735	468	200	4610	3111885	3464458	7265283	5349389	2308391	2978310	3336731	7192596	5658414	2998212	43663669	0	0	0	0	0	0	0	0	0	0	0	0	0
6	RHD VI - Bauru	Presidente Alves	2008	0	0	0	2	1	0	1	1	1	0	6	320	351	681	536	241	312	348	665	515	305	4274	3111885	3464458	7265283	5349389	2308391	2978310	3336731	7192596	5658414	2998212	43663669	0	0	0	19960.4	9578.39	0	9588.31	10815.9	10987.2	0	60930.2	13.9544	5.96413
11	RHD XI - Presidente Prudente	Presidente Bernardes	2008	0	0	0	0	0	0	0	0	0	0	0	904	1141	2195	1871	991	855	1080	2052	1843	1218	14150	3111885	3464458	7265283	5349389	2308391	2978310	3336731	7192596	5658414	2998212	43663669	0	0	0	0	0	0	0	0	0	0	0	0	0
11	RHD XI - Presidente Prudente	Presidente Epitácio	2008	0	0	0	0	0	0	0	0	0	1	1	3511	3642	6711	4917	2096	3312	3516	6795	5170	2441	42111	3111885	3464458	7265283	5349389	2308391	2978310	3336731	7192596	5658414	2998212	43663669	0	0	0	0	0	0	0	0	0	1228.27	1228.27	0.281303	1.18459
11	RHD XI - Presidente Prudente	Presidente Prudente	2008	0	0	3	0	1	0	1	0	2	0	7	15488	16741	33887	25163	11039	14719	16087	34368	28368	14229	210089	3111885	3464458	7265283	5349389	2308391	2978310	3336731	7192596	5658414	2998212	43663669	0	0	643.192	0	209.112	0	207.418	0	398.929	0	1458.65	0.334065	7.01834
11	RHD XI - Presidente Prudente	Presidente Venceslau	2008	0	0	1	1	0	0	0	0	1	0	3	2658	2962	6772	4921	2271	2493	2849	5954	5204	2788	38872	3111885	3464458	7265283	5349389	2308391	2978310	3336731	7192596	5658414	2998212	43663669	0	0	1072.84	1087.05	0	0	0	0	1087.32	0	3247.21	0.743688	2.89086
6	RHD VI - Bauru	Promissão	2008	2	1	2	2	0	0	1	1	3	3	15	2847	3108	5932	4199	1999	2852	2907	5563	4210	2228	35845	3111885	3464458	7265283	5349389	2308391	2978310	3336731	7192596	5658414	2998212	43663669	2186.08	1114.69	2449.52	2547.93	0	0	1147.83	1292.93	4032.12	4037.09	18808.2	4.30752	15.4403
16	RHD XVI - Sorocaba	Quadra	2008	0	0	0	0	0	0	0	0	0	0	0	271	275	490	453	216	259	237	490	352	177	3220	3111885	3464458	7265283	5349389	2308391	2978310	3336731	7192596	5658414	2998212	43663669	0	0	0	0	0	0	0	0	0	0	0	0	0
11	RHD XI - Presidente Prudente	Quatá	2008	0	0	1	1	2	0	1	0	1	0	6	1086	1152	2174	1484	626	1042	1095	2060	1465	766	12950	3111885	3464458	7265283	5349389	2308391	2978310	3336731	7192596	5658414	2998212	43663669	0	0	3341.9	3604.71	7375.05	0	3047.24	0	3862.4	0	21231.3	4.86246	6.29689
9	RHD IX - Marília	Queiroz	2008	0	0	1	0	0	0	1	0	0	1	3	248	259	489	276	148	262	229	435	276	149	2771	3111885	3464458	7265283	5349389	2308391	2978310	3336731	7192596	5658414	2998212	43663669	0	0	14857.4	0	0	0	14570.9	0	0	20122.2	49550.5	11.3482	3.14459
17	RHD XVII - Taubaté	Queluz	2008	1	3	3	3	1	0	0	3	1	1	16	978	1016	1987	1299	470	986	921	1820	1179	571	11227	3111885	3464458	7265283	5349389	2308391	2978310	3336731	7192596	5658414	2998212	43663669	3181.89	10229.7	10969.2	12354.2	4911.47	0	0	11855.9	4799.33	5250.81	63552.6	14.555	16.3409
9	RHD IX - Marília	Quintana	2008	0	0	1	1	0	0	0	0	0	0	2	458	497	1012	702	363	442	499	981	685	431	6070	3111885	3464458	7265283	5349389	2308391	2978310	3336731	7192596	5658414	2998212	43663669	0	0	7179.13	7620.21	0	0	0	0	0	0	14799.3	3.3894	2.05736
10	RHD X - Piracicaba	Rafard	2008	0	0	0	0	0	0	0	1	0	0	1	699	716	1486	1054	438	685	733	1454	997	546	8808	3111885	3464458	7265283	5349389	2308391	2978310	3336731	7192596	5658414	2998212	43663669	0	0	0	0	0	0	0	4946.76	0	0	4946.76	1.13292	0.99788
11	RHD XI - Presidente Prudente	Rancharia	2008	1	4	12	6	2	2	3	2	2	1	35	2347	2486	4599	3641	1640	2178	2439	4504	3725	2048	29607	3111885	3464458	7265283	5349389	2308391	2978310	3336731	7192596	5658414	2998212	43663669	1325.9	5574.35	18957	8815.25	2815.11	2734.9	4104.22	3193.87	3038.07	1463.97	52022.7	11.9144	35.275
17	RHD XVII - Taubaté	Redenção da Serra	2008	0	0	1	1	0	0	1	0	0	0	3	338	359	596	542	268	325	342	547	440	256	4013	3111885	3464458	7265283	5349389	2308391	2978310	3336731	7192596	5658414	2998212	43663669	0	0	12190.1	9869.72	0	0	9756.52	0	0	0	31816.3	7.28668	2.92414
11	RHD XI - Presidente Prudente	Regente Feijó	2008	0	0	0	0	0	0	0	0	0	0	0	1470	1572	3027	2326	999	1326	1450	2912	2418	1241	18741	3111885	3464458	7265283	5349389	2308391	2978310	3336731	7192596	5658414	2998212	43663669	0	0	0	0	0	0	0	0	0	0	0	0	0
6	RHD VI - Bauru	Reginópolis	2008	0	0	0	1	0	0	0	0	0	0	1	439	910	1840	732	373	424	406	859	644	432	7059	3111885	3464458	7265283	5349389	2308391	2978310	3336731	7192596	5658414	2998212	43663669	0	0	0	7307.91	0	0	0	0	0	0	7307.91	1.67368	1.18145
12	RHD XII - Registro	Registro	2008	0	0	0	0	0	0	0	0	0	0	0	5097	5131	8677	6013	2784	4827	4948	8955	6161	3099	55692	3111885	3464458	7265283	5349389	2308391	2978310	3336731	7192596	5658414	2998212	43663669	0	0	0	0	0	0	0	0	0	0	0	0	0
8	RHD VIII - Franca	Restinga	2008	1	0	0	0	0	0	0	0	0	1	2	652	584	1088	752	253	641	644	1022	689	264	6589	3111885	3464458	7265283	5349389	2308391	2978310	3336731	7192596	5658414	2998212	43663669	4772.83	0	0	0	0	0	0	0	0	11356.9	16129.7	3.69408	2.43403
16	RHD XVI - Sorocaba	Ribeira	2008	0	0	0	0	0	0	0	0	0	0	0	344	346	478	419	245	303	290	449	352	254	3480	3111885	3464458	7265283	5349389	2308391	2978310	3336731	7192596	5658414	2998212	43663669	0	0	0	0	0	0	0	0	0	0	0	0	0
3	RHD III - Araraquara	Ribeirão Bonito	2008	0	0	0	0	0	0	0	0	0	0	0	1114	1089	2066	1366	629	1047	1038	1951	1291	723	12314	3111885	3464458	7265283	5349389	2308391	2978310	3336731	7192596	5658414	2998212	43663669	0	0	0	0	0	0	0	0	0	0	0	0	0
16	RHD XVI - Sorocaba	Ribeirão Branco	2008	0	0	0	0	1	0	0	0	0	0	1	2112	2115	2982	1951	882	2032	2029	2832	1673	713	19321	3111885	3464458	7265283	5349389	2308391	2978310	3336731	7192596	5658414	2998212	43663669	0	0	0	0	2617.22	0	0	0	0	0	2617.22	0.599405	1.15811
8	RHD VIII - Franca	Ribeirão Corrente	2008	0	0	0	0	0	0	0	0	0	0	0	404	422	764	466	218	389	371	655	439	194	4322	3111885	3464458	7265283	5349389	2308391	2978310	3336731	7192596	5658414	2998212	43663669	0	0	0	0	0	0	0	0	0	0	0	0	0
9	RHD IX - Marília	Ribeirão do Sul	2008	0	0	0	0	0	0	0	0	0	0	0	355	379	679	606	314	332	355	676	560	324	4580	3111885	3464458	7265283	5349389	2308391	2978310	3336731	7192596	5658414	2998212	43663669	0	0	0	0	0	0	0	0	0	0	0	0	0
11	RHD XI - Presidente Prudente	Ribeirão dos Índios	2008	0	0	0	0	0	0	0	0	0	0	0	157	169	333	288	193	149	159	321	292	194	2255	3111885	3464458	7265283	5349389	2308391	2978310	3336731	7192596	5658414	2998212	43663669	0	0	0	0	0	0	0	0	0	0	0	0	0
16	RHD XVI - Sorocaba	Ribeirão Grande	2008	0	0	0	0	0	0	0	0	0	0	0	670	694	1282	846	443	675	690	1163	757	404	7624	3111885	3464458	7265283	5349389	2308391	2978310	3336731	7192596	5658414	2998212	43663669	0	0	0	0	0	0	0	0	0	0	0	0	0
1	RHD I - Grande São Paulo	Ribeirão Pires	2008	0	0	0	0	0	0	0	0	0	0	0	8922	9450	19576	13965	5022	8376	9062	19737	14679	5897	114686	3111885	3464458	7265283	5349389	2308391	2978310	3336731	7192596	5658414	2998212	43663669	0	0	0	0	0	0	0	0	0	0	0	0	0
13	RHD XIII - Ribeirão Preto	Ribeirão Preto	2008	27	30	37	25	7	33	28	57	36	21	301	43575	47871	103604	69901	28125	42368	46489	104162	77351	40074	603520	3111885	3464458	7265283	5349389	2308391	2978310	3336731	7192596	5658414	2998212	43663669	1928.19	2171.12	2594.64	1913.2	574.533	2319.78	2009.69	3935.96	2633.49	1571.15	21651.8	4.95876	299.271
16	RHD XVI - Sorocaba	Riversul	2008	0	0	0	0	0	0	1	0	0	0	1	521	603	927	761	465	572	578	857	779	460	6523	3111885	3464458	7265283	5349389	2308391	2978310	3336731	7192596	5658414	2998212	43663669	0	0	0	0	0	0	5772.89	0	0	0	5772.89	1.32213	0.862423
8	RHD VIII - Franca	Rifaina	2008	2	0	2	0	0	0	1	3	2	0	10	269	281	548	459	226	248	262	528	447	244	3512	3111885	3464458	7265283	5349389	2308391	2978310	3336731	7192596	5658414	2998212	43663669	23136.7	0	26515.6	0	0	0	12735.6	40867	25317.3	0	128572	29.446	10.3415
3	RHD III - Araraquara	Rincão	2008	3	0	0	1	0	0	0	2	0	0	6	959	975	1755	1234	525	900	919	1673	1144	607	10691	3111885	3464458	7265283	5349389	2308391	2978310	3336731	7192596	5658414	2998212	43663669	9734.78	0	0	4335	0	0	0	8598.44	0	0	22668.2	5.19155	5.55029
9	RHD IX - Marília	Rinópolis	2008	0	0	0	0	0	0	0	0	0	0	0	726	851	1596	1335	759	690	716	1460	1266	873	10272	3111885	3464458	7265283	5349389	2308391	2978310	3336731	7192596	5658414	2998212	43663669	0	0	0	0	0	0	0	0	0	0	0	0	0
10	RHD X - Piracicaba	Rio Claro	2008	1	0	1	1	0	0	0	0	0	0	3	13779	14841	31795	22690	9560	13107	14539	31104	23616	13172	188203	3111885	3464458	7265283	5349389	2308391	2978310	3336731	7192596	5658414	2998212	43663669	225.843	0	228.504	235.76	0	0	0	0	0	0	690.106	0.15805	2.97456
10	RHD X - Piracicaba	Rio das Pedras	2008	0	0	0	1	0	0	0	1	0	0	2	2511	2622	5435	3252	1135	2456	2375	4989	3116	1346	29237	3111885	3464458	7265283	5349389	2308391	2978310	3336731	7192596	5658414	2998212	43663669	0	0	0	1644.95	0	0	0	1441.69	0	0	3086.64	0.706914	2.0668
1	RHD I - Grande São Paulo	Rio Grande da Serra	2008	0	0	0	0	0	0	0	0	0	0	0	4151	4011	7803	4684	1404	3939	4007	7696	4660	1602	43957	3111885	3464458	7265283	5349389	2308391	2978310	3336731	7192596	5658414	2998212	43663669	0	0	0	0	0	0	0	0	0	0	0	0	0
15	RHD XV - São José do Rio Preto	Riolândia	2008	2	0	3	1	1	1	0	0	0	0	8	825	840	2631	1166	522	794	797	1425	982	524	10506	3111885	3464458	7265283	5349389	2308391	2978310	3336731	7192596	5658414	2998212	43663669	7543.96	0	8284.25	4587.81	4422.2	3751.02	0	0	0	0	28589.2	6.54761	6.87891
11	RHD XI - Presidente Prudente	Rosana	2008	0	0	0	0	0	0	0	0	2	0	2	1878	2130	3103	2478	1006	1736	1998	3330	2543	867	21069	3111885	3464458	7265283	5349389	2308391	2978310	3336731	7192596	5658414	2998212	43663669	0	0	0	0	0	0	0	0	4450.19	0	4450.19	1.0192	2.14735
17	RHD XVII - Taubaté	Roseira	2008	1	1	4	3	0	0	0	0	0	0	9	846	865	1719	1129	383	790	807	1592	1117	435	9683	3111885	3464458	7265283	5349389	2308391	2978310	3336731	7192596	5658414	2998212	43663669	3678.35	4005.15	16905.8	14214.5	0	0	0	0	0	0	38803.8	8.88699	8.60527
2	RHD II - Araçatuba	Rubiácea	2008	0	2	2	2	2	0	0	2	1	0	11	227	243	471	331	136	220	225	438	287	156	2734	3111885	3464458	7265283	5349389	2308391	2978310	3336731	7192596	5658414	2998212	43663669	0	28514.1	30850.5	32322.6	33946.9	0	0	32842.9	19715.7	0	178193	40.8103	11.1575
15	RHD XV - São José do Rio Preto	Rubinéia	2008	0	0	0	0	0	0	0	0	0	0	0	189	223	364	414	247	187	205	404	422	242	2897	3111885	3464458	7265283	5349389	2308391	2978310	3336731	7192596	5658414	2998212	43663669	0	0	0	0	0	0	0	0	0	0	0	0	0
6	RHD VI - Bauru	Sabino	2008	0	1	1	0	0	0	0	0	2	0	4	402	464	771	695	357	364	418	762	659	423	5315	3111885	3464458	7265283	5349389	2308391	2978310	3336731	7192596	5658414	2998212	43663669	0	7466.5	9423.19	0	0	0	0	0	17172.7	0	34062.4	7.80109	4.14628
9	RHD IX - Marília	Sagres	2008	0	0	0	0	0	0	0	0	0	0	0	180	217	368	307	165	188	210	363	296	176	2470	3111885	3464458	7265283	5349389	2308391	2978310	3336731	7192596	5658414	2998212	43663669	0	0	0	0	0	0	0	0	0	0	0	0	0
15	RHD XV - São José do Rio Preto	Sales	2008	0	0	0	0	0	0	0	0	0	0	0	445	432	853	707	365	377	399	817	675	373	5443	3111885	3464458	7265283	5349389	2308391	2978310	3336731	7192596	5658414	2998212	43663669	0	0	0	0	0	0	0	0	0	0	0	0	0
8	RHD VIII - Franca	Sales Oliveira	2008	0	0	0	0	0	0	0	0	0	0	0	819	919	1691	1315	587	761	841	1690	1337	679	10639	3111885	3464458	7265283	5349389	2308391	2978310	3336731	7192596	5658414	2998212	43663669	0	0	0	0	0	0	0	0	0	0	0	0	0
1	RHD I - Grande São Paulo	Salesópolis	2008	0	0	0	0	0	0	0	0	0	0	0	1433	1418	2506	1863	868	1371	1411	2368	1727	877	15842	3111885	3464458	7265283	5349389	2308391	2978310	3336731	7192596	5658414	2998212	43663669	0	0	0	0	0	0	0	0	0	0	0	0	0
9	RHD IX - Marília	Salmourão	2008	0	0	1	0	0	0	0	0	1	0	2	389	424	793	585	340	373	418	675	553	327	4877	3111885	3464458	7265283	5349389	2308391	2978310	3336731	7192596	5658414	2998212	43663669	0	0	9161.77	0	0	0	0	0	10232.2	0	19394	4.44167	2.1662
10	RHD X - Piracicaba	Saltinho	2008	0	0	3	0	0	0	0	0	0	0	3	468	536	1209	913	426	448	519	1169	896	444	7028	3111885	3464458	7265283	5349389	2308391	2978310	3336731	7192596	5658414	2998212	43663669	0	0	18028	0	0	0	0	0	0	0	18028	4.12883	2.90174
16	RHD XVI - Sorocaba	Salto	2008	1	1	1	2	1	0	0	1	0	0	7	8403	9436	18032	12827	4506	8182	8851	17535	12998	5462	106232	3111885	3464458	7265283	5349389	2308391	2978310	3336731	7192596	5658414	2998212	43663669	370.33	367.153	402.911	834.083	512.293	0	0	410.185	0	0	2896.95	0.66347	7.04818
16	RHD XVI - Sorocaba	Salto de Pirapora	2008	0	0	0	0	0	0	0	0	2	0	2	3424	3716	6496	4667	1978	3373	3564	6328	4686	2107	40339	3111885	3464458	7265283	5349389	2308391	2978310	3336731	7192596	5658414	2998212	43663669	0	0	0	0	0	0	0	0	2415.03	0	2415.03	0.553098	2.23114
9	RHD IX - Marília	Salto Grande	2008	0	0	0	1	0	0	0	0	0	0	1	743	743	1393	1046	564	725	725	1338	1059	636	8972	3111885	3464458	7265283	5349389	2308391	2978310	3336731	7192596	5658414	2998212	43663669	0	0	0	5114.14	0	0	0	0	0	0	5114.14	1.17126	1.05085
11	RHD XI - Presidente Prudente	Sandovalina	2008	0	0	0	0	0	0	0	0	0	0	0	357	343	584	424	176	325	347	570	407	159	3692	3111885	3464458	7265283	5349389	2308391	2978310	3336731	7192596	5658414	2998212	43663669	0	0	0	0	0	0	0	0	0	0	0	0	0
15	RHD XV - São José do Rio Preto	Santa Adélia	2008	0	0	0	0	0	0	0	0	1	0	1	1117	1214	2483	1723	839	1082	1119	2286	1719	992	14574	3111885	3464458	7265283	5349389	2308391	2978310	3336731	7192596	5658414	2998212	43663669	0	0	0	0	0	0	0	0	3291.69	0	3291.69	0.753874	1.0987
15	RHD XV - São José do Rio Preto	Santa Albertina	2008	0	0	0	0	0	0	0	0	0	0	0	379	462	896	788	476	340	407	823	767	521	5859	3111885	3464458	7265283	5349389	2308391	2978310	3336731	7192596	5658414	2998212	43663669	0	0	0	0	0	0	0	0	0	0	0	0	0
7	RHD VII - Campinas	Santa Bárbara d'Oeste	2008	0	0	2	1	0	2	1	1	1	0	8	13519	15272	31917	23544	7716	12666	14762	30574	23896	9392	183258	3111885	3464458	7265283	5349389	2308391	2978310	3336731	7192596	5658414	2998212	43663669	0	0	455.261	227.208	0	470.284	226.035	235.252	236.793	0	1850.83	0.423884	7.76802
17	RHD XVII - Taubaté	Santa Branca	2008	0	0	0	0	0	0	0	0	0	0	0	1144	1231	2200	1719	799	1106	1132	2188	1664	829	14012	3111885	3464458	7265283	5349389	2308391	2978310	3336731	7192596	5658414	2998212	43663669	0	0	0	0	0	0	0	0	0	0	0	0	0
15	RHD XV - São José do Rio Preto	Santa Clara d'Oeste	2008	0	0	0	0	0	0	0	0	0	0	0	147	191	338	266	159	138	158	300	289	164	2150	3111885	3464458	7265283	5349389	2308391	2978310	3336731	7192596	5658414	2998212	43663669	0	0	0	0	0	0	0	0	0	0	0	0	0
10	RHD X - Piracicaba	Santa Cruz da Conceição	2008	0	0	0	0	0	0	0	0	0	0	0	295	317	633	508	274	290	322	608	489	293	4029	3111885	3464458	7265283	5349389	2308391	2978310	3336731	7192596	5658414	2998212	43663669	0	0	0	0	0	0	0	0	0	0	0	0	0
13	RHD XIII - Ribeirão Preto	Santa Cruz da Esperança	2008	0	0	0	0	0	0	0	0	0	0	0	166	190	279	213	148	168	179	296	211	129	1979	3111885	3464458	7265283	5349389	2308391	2978310	3336731	7192596	5658414	2998212	43663669	0	0	0	0	0	0	0	0	0	0	0	0	0
14	RHD XIV - São João da Boa Vista	Santa Cruz das Palmeiras	2008	0	1	1	0	0	0	1	0	0	0	3	2563	2603	5445	3386	1362	2398	2554	4780	3316	1569	29976	3111885	3464458	7265283	5349389	2308391	2978310	3336731	7192596	5658414	2998212	43663669	0	1330.95	1334.3	0	0	0	1306.47	0	0	0	3971.72	0.909618	2.72667
9	RHD IX - Marília	Santa Cruz do Rio Pardo	2008	0	1	0	1	0	0	1	0	0	0	3	3573	3711	6833	5387	2629	3465	3551	6797	5523	3139	44608	3111885	3464458	7265283	5349389	2308391	2978310	3336731	7192596	5658414	2998212	43663669	0	933.565	0	993.018	0	0	939.66	0	0	0	2866.24	0.656436	2.92823
3	RHD III - Araraquara	Santa Ernestina	2008	0	0	0	0	0	0	0	0	0	0	0	490	551	1090	653	219	459	503	946	579	266	5756	3111885	3464458	7265283	5349389	2308391	2978310	3336731	7192596	5658414	2998212	43663669	0	0	0	0	0	0	0	0	0	0	0	0	0
15	RHD XV - São José do Rio Preto	Santa Fé do Sul	2008	1	0	6	4	2	0	1	1	7	1	23	1907	2219	4549	3714	2016	1875	2266	4666	3997	2355	29564	3111885	3464458	7265283	5349389	2308391	2978310	3336731	7192596	5658414	2998212	43663669	1631.82	0	9582.7	5761.32	2290.07	0	1472.52	1541.49	9909.66	1273.13	33462.7	7.66374	22.6571
10	RHD X - Piracicaba	Santa Gertrudes	2008	0	0	0	0	0	0	0	0	0	0	0	1868	1845	4154	2217	746	1884	1801	3763	2042	880	21200	3111885	3464458	7265283	5349389	2308391	2978310	3336731	7192596	5658414	2998212	43663669	0	0	0	0	0	0	0	0	0	0	0	0	0
1	RHD I - Grande São Paulo	Santa Isabel	2008	0	0	0	0	0	0	0	0	1	0	1	4429	4599	8460	5837	2315	4203	4326	8135	5865	2480	50649	3111885	3464458	7265283	5349389	2308391	2978310	3336731	7192596	5658414	2998212	43663669	0	0	0	0	0	0	0	0	964.776	0	964.776	0.220956	1.11912
3	RHD III - Araraquara	Santa Lúcia	2008	0	0	0	0	0	0	0	0	0	0	0	711	786	1520	932	317	766	754	1356	870	396	8408	3111885	3464458	7265283	5349389	2308391	2978310	3336731	7192596	5658414	2998212	43663669	0	0	0	0	0	0	0	0	0	0	0	0	0
10	RHD X - Piracicaba	Santa Maria da Serra	2008	0	3	7	0	0	0	0	1	1	0	12	459	504	937	622	269	508	482	815	557	278	5431	3111885	3464458	7265283	5349389	2308391	2978310	3336731	7192596	5658414	2998212	43663669	0	20621.8	54276.4	0	0	0	0	8825.27	10158.7	0	93882.2	21.5012	11.6773
11	RHD XI - Presidente Prudente	Santa Mercedes	2008	0	0	1	0	0	0	0	0	1	0	2	231	269	421	347	208	234	229	429	325	212	2905	3111885	3464458	7265283	5349389	2308391	2978310	3336731	7192596	5658414	2998212	43663669	0	0	17257.2	0	0	0	0	0	17410.5	0	34667.7	7.93972	2.30649
15	RHD XV - São José do Rio Preto	Santana da Ponte Pensa	2008	0	0	0	0	0	0	0	0	0	0	0	90	119	241	268	177	96	101	216	252	173	1733	3111885	3464458	7265283	5349389	2308391	2978310	3336731	7192596	5658414	2998212	43663669	0	0	0	0	0	0	0	0	0	0	0	0	0
1	RHD I - Grande São Paulo	Santana de Parnaíba	2008	1	0	9	2	1	1	1	5	3	1	24	9714	9923	17368	12518	3310	9282	9500	18142	12399	3532	105688	3111885	3464458	7265283	5349389	2308391	2978310	3336731	7192596	5658414	2998212	43663669	320.351	0	3764.83	854.672	697.399	320.869	351.235	1982.31	1369.08	848.871	10509.6	2.40695	25.4385
15	RHD XV - São José do Rio Preto	Santa Rita d'Oeste	2008	0	0	0	0	0	0	0	0	0	0	0	149	204	340	401	231	131	179	359	383	265	2642	3111885	3464458	7265283	5349389	2308391	2978310	3336731	7192596	5658414	2998212	43663669	0	0	0	0	0	0	0	0	0	0	0	0	0
13	RHD XIII - Ribeirão Preto	Santa Rita do Passa Quatro	2008	0	0	0	0	0	0	0	0	0	0	0	1734	1952	4066	3597	1913	1705	1964	4008	3680	2541	27160	3111885	3464458	7265283	5349389	2308391	2978310	3336731	7192596	5658414	2998212	43663669	0	0	0	0	0	0	0	0	0	0	0	0	0
13	RHD XIII - Ribeirão Preto	Santa Rosa de Viterbo	2008	2	0	0	0	0	0	0	0	0	0	2	1825	2033	3936	2850	1392	1777	2035	3666	2934	1643	24091	3111885	3464458	7265283	5349389	2308391	2978310	3336731	7192596	5658414	2998212	43663669	3410.28	0	0	0	0	0	0	0	0	0	3410.28	0.781035	1.88159
15	RHD XV - São José do Rio Preto	Santa Salete	2008	0	0	0	0	0	0	0	0	0	0	0	73	122	221	230	122	89	89	204	199	126	1475	3111885	3464458	7265283	5349389	2308391	2978310	3336731	7192596	5658414	2998212	43663669	0	0	0	0	0	0	0	0	0	0	0	0	0
11	RHD XI - Presidente Prudente	Santo Anastácio	2008	0	0	0	0	1	0	1	1	0	1	4	1538	1735	3151	2604	1351	1479	1741	3088	2702	1711	21100	3111885	3464458	7265283	5349389	2308391	2978310	3336731	7192596	5658414	2998212	43663669	0	0	0	0	1708.65	0	1916.56	2329.21	0	1752.32	7706.74	1.76502	3.7242
1	RHD I - Grande São Paulo	Santo André	2008	1	1	0	0	0	0	0	1	1	0	4	49051	51885	114641	85594	34220	46874	50436	115847	93466	48463	690477	3111885	3464458	7265283	5349389	2308391	2978310	3336731	7192596	5658414	2998212	43663669	63.4418	66.7719	0	0	0	0	0	62.087	60.5398	0	252.841	0.0579064	3.9983
13	RHD XIII - Ribeirão Preto	Santo Antônio da Alegria	2008	0	0	0	0	0	0	0	0	0	0	0	488	534	1067	810	431	453	512	899	745	444	6383	3111885	3464458	7265283	5349389	2308391	2978310	3336731	7192596	5658414	2998212	43663669	0	0	0	0	0	0	0	0	0	0	0	0	0
7	RHD VII - Campinas	Santo Antônio de Posse	2008	0	0	0	0	0	0	0	0	0	0	0	1790	1834	3565	2423	925	1723	1739	3419	2294	1059	20771	3111885	3464458	7265283	5349389	2308391	2978310	3336731	7192596	5658414	2998212	43663669	0	0	0	0	0	0	0	0	0	0	0	0	0
2	RHD II - Araçatuba	Santo Antônio do Aracanguá	2008	0	0	0	0	0	0	0	1	0	0	1	575	679	1351	986	383	584	646	1224	890	395	7713	3111885	3464458	7265283	5349389	2308391	2978310	3336731	7192596	5658414	2998212	43663669	0	0	0	0	0	0	0	5876.3	0	0	5876.3	1.34581	1.03802
14	RHD XIV - São João da Boa Vista	Santo Antônio do Jardim	2008	0	0	1	0	0	0	0	0	0	0	1	454	507	1029	798	413	446	449	922	728	402	6148	3111885	3464458	7265283	5349389	2308391	2978310	3336731	7192596	5658414	2998212	43663669	0	0	7060.53	0	0	0	0	0	0	0	7060.53	1.61703	0.994147
17	RHD XVII - Taubaté	Santo Antônio do Pinhal	2008	0	0	0	0	0	0	0	0	0	0	0	583	608	1047	803	349	552	592	976	729	400	6639	3111885	3464458	7265283	5349389	2308391	2978310	3336731	7192596	5658414	2998212	43663669	0	0	0	0	0	0	0	0	0	0	0	0	0
11	RHD XI - Presidente Prudente	Santo Expedito	2008	0	0	0	0	0	0	0	0	0	0	0	205	249	409	371	208	204	214	386	355	230	2831	3111885	3464458	7265283	5349389	2308391	2978310	3336731	7192596	5658414	2998212	43663669	0	0	0	0	0	0	0	0	0	0	0	0	0
2	RHD II - Araçatuba	Santópolis do Aguapeí	2008	0	0	0	0	0	0	0	0	0	0	0	364	373	775	465	226	349	388	669	453	251	4313	3111885	3464458	7265283	5349389	2308391	2978310	3336731	7192596	5658414	2998212	43663669	0	0	0	0	0	0	0	0	0	0	0	0	0
4	RHD IV - Baixada Santista	Santos	2008	0	0	0	1	0	0	0	0	0	0	1	26966	28482	62985	53299	27985	25509	27856	67780	63963	46094	430919	3111885	3464458	7265283	5349389	2308391	2978310	3336731	7192596	5658414	2998212	43663669	0	0	0	100.366	0	0	0	0	0	0	100.366	0.0229861	0.990514
17	RHD XVII - Taubaté	São Bento do Sapucaí	2008	0	0	0	0	0	0	0	0	0	0	0	808	911	1591	1426	740	803	868	1569	1295	731	10742	3111885	3464458	7265283	5349389	2308391	2978310	3336731	7192596	5658414	2998212	43663669	0	0	0	0	0	0	0	0	0	0	0	0	0
1	RHD I - Grande São Paulo	São Bernardo do Campo	2008	0	0	1	0	0	0	0	0	0	0	1	60361	62218	134247	92891	29877	58103	60915	137759	100178	39061	775610	3111885	3464458	7265283	5349389	2308391	2978310	3336731	7192596	5658414	2998212	43663669	0	0	54.1188	0	0	0	0	0	0	0	54.1188	0.0123945	0.961327
1	RHD I - Grande São Paulo	São Caetano do Sul	2008	0	0	0	1	0	0	0	1	0	0	2	8516	9601	22784	19991	10059	8006	9277	24269	23202	16094	151799	3111885	3464458	7265283	5349389	2308391	2978310	3336731	7192596	5658414	2998212	43663669	0	0	0	267.59	0	0	0	296.37	0	0	563.96	0.12916	1.96063
3	RHD III - Araraquara	São Carlos	2008	0	1	0	0	0	1	1	2	1	0	6	16164	17621	38479	27324	11154	15486	16604	37098	28424	14564	222918	3111885	3464458	7265283	5349389	2308391	2978310	3336731	7192596	5658414	2998212	43663669	0	196.61	0	0	0	192.323	200.959	387.762	199.072	0	1176.73	0.269498	6.00759
15	RHD XV - São José do Rio Preto	São Francisco	2008	0	0	0	0	0	0	0	0	0	0	0	202	232	406	359	257	201	215	400	373	239	2884	3111885	3464458	7265283	5349389	2308391	2978310	3336731	7192596	5658414	2998212	43663669	0	0	0	0	0	0	0	0	0	0	0	0	0
14	RHD XIV - São João da Boa Vista	São João da Boa Vista	2008	0	1	4	4	1	0	0	5	1	0	16	5881	6518	13688	10784	4824	5640	6214	13460	11525	6317	84851	3111885	3464458	7265283	5349389	2308391	2978310	3336731	7192596	5658414	2998212	43663669	0	531.522	2123.11	1984.19	478.522	0	0	2671.84	490.969	0	8280.16	1.89635	16.0907
15	RHD XV - São José do Rio Preto	São João das Duas Pontes	2008	0	0	0	1	0	0	0	0	0	0	1	191	227	403	347	182	182	211	391	323	198	2655	3111885	3464458	7265283	5349389	2308391	2978310	3336731	7192596	5658414	2998212	43663669	0	0	0	15416.1	0	0	0	0	0	0	15416.1	3.53065	0.937387
15	RHD XV - São José do Rio Preto	São João de Iracema	2008	0	0	0	0	0	0	0	0	0	0	0	137	155	286	231	114	120	149	265	228	125	1810	3111885	3464458	7265283	5349389	2308391	2978310	3336731	7192596	5658414	2998212	43663669	0	0	0	0	0	0	0	0	0	0	0	0	0
11	RHD XI - Presidente Prudente	São João do Pau d'Alho	2008	1	2	1	2	0	0	0	2	3	1	12	141	180	276	306	206	123	150	294	284	216	2176	3111885	3464458	7265283	5349389	2308391	2978310	3336731	7192596	5658414	2998212	43663669	22070.1	38494	26323.5	34963.3	0	0	0	48929.2	59772	13880.6	244433	55.9808	12.1814
8	RHD VIII - Franca	São Joaquim da Barra	2008	4	1	5	1	4	4	4	9	3	2	37	3603	3740	8144	5501	2296	3489	3722	7740	5729	2958	46922	3111885	3464458	7265283	5349389	2308391	2978310	3336731	7192596	5658414	2998212	43663669	3454.77	926.326	4460.51	972.439	4021.59	3414.51	3585.95	8363.48	2963.04	2027.19	34189.8	7.83027	36.7412
8	RHD VIII - Franca	São José da Bela Vista	2008	0	0	0	0	0	0	0	0	0	0	0	827	821	1485	896	410	847	767	1247	835	446	8581	3111885	3464458	7265283	5349389	2308391	2978310	3336731	7192596	5658414	2998212	43663669	0	0	0	0	0	0	0	0	0	0	0	0	0
17	RHD XVII - Taubaté	São José do Barreiro	2008	0	0	0	0	0	0	0	0	0	0	0	373	384	630	520	234	377	344	613	456	273	4204	3111885	3464458	7265283	5349389	2308391	2978310	3336731	7192596	5658414	2998212	43663669	0	0	0	0	0	0	0	0	0	0	0	0	0
14	RHD XIV - São João da Boa Vista	São José do Rio Pardo	2008	0	2	3	6	0	1	2	7	4	2	27	3807	4524	8303	6721	3026	3569	4324	8164	6856	3732	53026	3111885	3464458	7265283	5349389	2308391	2978310	3336731	7192596	5658414	2998212	43663669	0	1531.59	2625.06	4775.53	0	834.494	1543.35	6167.1	3301.29	1606.76	22385.2	5.12673	27.185
15	RHD XV - São José do Rio Preto	São José do Rio Preto	2008	0	6	12	12	6	4	3	6	6	4	59	27810	30384	69045	50801	21600	26739	29429	69841	56282	28746	410677	3111885	3464458	7265283	5349389	2308391	2978310	3336731	7192596	5658414	2998212	43663669	0	684.135	1262.7	1263.61	641.22	445.538	340.147	617.912	603.221	417.201	6275.69	1.43728	59.0257
17	RHD XVII - Taubaté	São José dos Campos	2008	12	5	9	3	2	8	1	4	10	1	55	51369	53567	109309	74533	24500	49344	51892	108712	78557	29349	631132	3111885	3464458	7265283	5349389	2308391	2978310	3336731	7192596	5658414	2998212	43663669	726.949	323.376	598.19	215.316	188.44	482.865	64.3015	264.648	720.294	102.157	3686.54	0.844303	53.2867
1	RHD I - Grande São Paulo	São Lourenço da Serra	2008	0	0	0	0	0	0	0	0	0	0	0	1246	1356	2324	1638	635	1199	1273	2264	1492	616	14043	3111885	3464458	7265283	5349389	2308391	2978310	3336731	7192596	5658414	2998212	43663669	0	0	0	0	0	0	0	0	0	0	0	0	0
17	RHD XVII - Taubaté	São Luís do Paraitinga	2008	0	0	1	0	0	0	1	1	0	0	3	807	952	1645	1399	722	743	923	1558	1200	746	10695	3111885	3464458	7265283	5349389	2308391	2978310	3336731	7192596	5658414	2998212	43663669	0	0	4416.59	0	0	0	3615.09	4616.56	0	0	12648.2	2.89674	3.09806
6	RHD VI - Bauru	São Manuel	2008	0	0	0	0	0	0	0	0	0	0	0	3108	3290	6476	4501	1980	3072	3304	6347	4561	2453	39092	3111885	3464458	7265283	5349389	2308391	2978310	3336731	7192596	5658414	2998212	43663669	0	0	0	0	0	0	0	0	0	0	0	0	0
16	RHD XVI - Sorocaba	São Miguel Arcanjo	2008	0	0	2	1	0	0	0	0	0	0	3	3022	3103	5224	3566	1637	2835	2955	4926	3369	1577	32214	3111885	3464458	7265283	5349389	2308391	2978310	3336731	7192596	5658414	2998212	43663669	0	0	2781.5	1500.11	0	0	0	0	0	0	4281.61	0.980589	3.15887
1	RHD I - Grande São Paulo	São Paulo	2008	5	2	18	7	2	5	6	11	5	1	62	889490	886644	1942635	1276804	483666	855206	874713	2029265	1458929	723800	11421152	3111885	3464458	7265283	5349389	2308391	2978310	3336731	7192596	5658414	2998212	43663669	17.4925	7.81477	67.3184	29.3277	9.54539	17.4128	22.8879	38.9888	19.3924	4.14232	234.323	0.0536654	61.2921
10	RHD X - Piracicaba	São Pedro	2008	1	2	4	1	0	0	1	1	2	1	13	2425	2633	4933	3715	2002	2369	2550	4868	3920	2452	31867	3111885	3464458	7265283	5349389	2308391	2978310	3336731	7192596	5658414	2998212	43663669	1283.25	2631.57	5891.17	1439.94	0	0	1308.52	1477.53	2886.95	1222.76	18141.7	4.15487	13.2403
9	RHD IX - Marília	São Pedro do Turvo	2008	0	0	0	0	0	0	0	0	0	0	0	649	637	1140	900	445	609	654	1037	815	458	7344	3111885	3464458	7265283	5349389	2308391	2978310	3336731	7192596	5658414	2998212	43663669	0	0	0	0	0	0	0	0	0	0	0	0	0
16	RHD XVI - Sorocaba	São Roque	2008	0	0	1	0	0	0	0	1	1	0	3	6166	6456	13010	9600	4023	5834	6349	12833	9815	4732	78818	3111885	3464458	7265283	5349389	2308391	2978310	3336731	7192596	5658414	2998212	43663669	0	0	558.438	0	0	0	0	560.477	576.507	0	1695.42	0.388291	3.06043
17	RHD XVII - Taubaté	São Sebastião	2008	0	0	2	1	0	0	0	0	0	0	3	6674	6544	13281	7969	2542	6468	6282	12933	7642	2791	73126	3111885	3464458	7265283	5349389	2308391	2978310	3336731	7192596	5658414	2998212	43663669	0	0	1094.09	671.275	0	0	0	0	0	0	1765.36	0.404309	2.95655
14	RHD XIV - São João da Boa Vista	São Sebastião da Grama	2008	0	0	1	0	0	0	0	0	0	0	1	993	1082	2033	1599	713	956	1025	1892	1464	746	12503	3111885	3464458	7265283	5349389	2308391	2978310	3336731	7192596	5658414	2998212	43663669	0	0	3573.68	0	0	0	0	0	0	0	3573.68	0.818455	1.02331
13	RHD XIII - Ribeirão Preto	São Simão	2008	0	1	0	0	0	0	0	0	0	0	1	1171	1210	2321	1744	842	1122	1222	2191	1750	1054	14627	3111885	3464458	7265283	5349389	2308391	2978310	3336731	7192596	5658414	2998212	43663669	0	2863.19	0	0	0	0	0	0	0	0	2863.19	0.655737	0.959147
4	RHD IV - Baixada Santista	São Vicente	2008	0	0	0	0	0	0	0	0	0	0	0	28518	28426	55664	37518	13664	27215	27649	56431	41782	19659	336526	3111885	3464458	7265283	5349389	2308391	2978310	3336731	7192596	5658414	2998212	43663669	0	0	0	0	0	0	0	0	0	0	0	0	0
16	RHD XVI - Sorocaba	Sarapuí	2008	0	0	0	0	0	0	0	0	0	0	0	796	859	1428	1084	504	821	772	1351	942	501	9058	3111885	3464458	7265283	5349389	2308391	2978310	3336731	7192596	5658414	2998212	43663669	0	0	0	0	0	0	0	0	0	0	0	0	0
6	RHD VI - Bauru	Sarutaiá	2008	0	0	0	0	0	0	0	0	0	0	0	328	355	538	453	224	313	316	522	428	267	3744	3111885	3464458	7265283	5349389	2308391	2978310	3336731	7192596	5658414	2998212	43663669	0	0	0	0	0	0	0	0	0	0	0	0	0
15	RHD XV - São José do Rio Preto	Sebastianópolis do Sul	2008	0	0	0	0	0	0	0	0	0	0	0	193	222	498	432	189	180	219	473	391	231	3028	3111885	3464458	7265283	5349389	2308391	2978310	3336731	7192596	5658414	2998212	43663669	0	0	0	0	0	0	0	0	0	0	0	0	0
13	RHD XIII - Ribeirão Preto	Serra Azul	2008	1	0	2	0	1	0	0	1	0	0	5	867	956	2741	1416	467	881	836	1327	945	443	10879	3111885	3464458	7265283	5349389	2308391	2978310	3336731	7192596	5658414	2998212	43663669	3589.26	0	5301.19	0	4943.02	0	0	5420.19	0	0	19253.7	4.40954	4.79714
13	RHD XIII - Ribeirão Preto	Serrana	2008	1	0	0	0	0	0	3	0	0	0	4	3591	3639	6979	4197	1255	3513	3532	6634	3971	1518	38829	3111885	3464458	7265283	5349389	2308391	2978310	3336731	7192596	5658414	2998212	43663669	866.579	0	0	0	0	0	2834.14	0	0	0	3700.72	0.847552	3.29096
7	RHD VII - Campinas	Serra Negra	2008	0	0	0	0	0	0	0	0	0	0	0	1869	1971	4213	3343	1745	1733	1958	4071	3502	2262	26667	3111885	3464458	7265283	5349389	2308391	2978310	3336731	7192596	5658414	2998212	43663669	0	0	0	0	0	0	0	0	0	0	0	0	0
13	RHD XIII - Ribeirão Preto	Sertãozinho	2008	6	1	1	0	0	0	1	0	1	1	11	8940	9447	19791	12908	4474	8437	8969	19031	12879	5487	110363	3111885	3464458	7265283	5349389	2308391	2978310	3336731	7192596	5658414	2998212	43663669	2088.51	366.726	367.1	0	0	0	372.029	0	439.352	546.421	4180.14	0.95735	10.5656
12	RHD XII - Registro	Sete Barras	2008	0	0	0	1	0	0	0	0	0	0	1	1357	1309	2031	1508	801	1311	1220	1915	1344	703	13499	3111885	3464458	7265283	5349389	2308391	2978310	3336731	7192596	5658414	2998212	43663669	0	0	0	3547.34	0	0	0	0	0	0	3547.34	0.812424	1.09669
5	RHD V - Barretos	Severínia	2008	0	1	2	2	0	0	1	4	1	0	11	1439	1502	2792	1802	657	1272	1307	2492	1602	727	15592	3111885	3464458	7265283	5349389	2308391	2978310	3336731	7192596	5658414	2998212	43663669	0	2306.56	5204.36	5937.17	0	0	2552.97	11545.1	3532.09	0	31078.3	7.11765	11.0978
17	RHD XVII - Taubaté	Silveiras	2008	0	0	0	0	0	0	0	0	0	0	0	505	534	930	673	364	520	502	887	608	356	5879	3111885	3464458	7265283	5349389	2308391	2978310	3336731	7192596	5658414	2998212	43663669	0	0	0	0	0	0	0	0	0	0	0	0	0
7	RHD VII - Campinas	Socorro	2008	2	3	16	8	6	3	3	2	1	1	45	2556	2776	5765	4840	2603	2439	2713	5573	4774	2953	36992	3111885	3464458	7265283	5349389	2308391	2978310	3336731	7192596	5658414	2998212	43663669	2434.96	3744.01	20163.8	8841.97	5320.92	3663.36	3689.71	2581.23	1185.26	1015.31	52640.6	12.0559	44.5973
16	RHD XVI - Sorocaba	Sorocaba	2008	4	5	6	5	4	2	2	1	3	0	32	45962	49595	101343	68911	24472	43878	47885	99093	72408	32610	586157	3111885	3464458	7265283	5349389	2308391	2978310	3336731	7192596	5658414	2998212	43663669	270.822	349.275	430.14	388.138	377.311	135.754	139.364	72.5843	234.439	0	2397.83	0.549159	32.1893
2	RHD II - Araçatuba	Sud Mennucci	2008	1	2	2	4	1	0	0	3	2	0	15	624	662	1278	929	405	569	635	1232	865	432	7631	3111885	3464458	7265283	5349389	2308391	2978310	3336731	7192596	5658414	2998212	43663669	4987	10466.6	11369.8	23032.9	5699.73	0	0	17514.4	13083	0	86153.5	19.7312	15.0569
7	RHD VII - Campinas	Sumaré	2008	1	1	5	0	0	0	0	3	0	0	10	20890	21241	43760	26745	8157	19867	20341	42553	27051	9374	239979	3111885	3464458	7265283	5349389	2308391	2978310	3336731	7192596	5658414	2998212	43663669	148.965	163.102	830.128	0	0	0	0	507.08	0	0	1649.28	0.377723	9.06455
1	RHD I - Grande São Paulo	Suzano	2008	0	0	1	0	0	0	0	1	0	1	3	24199	24758	44040	28960	9097	23247	23971	44657	29978	10799	263706	3111885	3464458	7265283	5349389	2308391	2978310	3336731	7192596	5658414	2998212	43663669	0	0	164.97	0	0	0	0	161.063	0	277.638	603.671	0.138255	3.64586
2	RHD II - Araçatuba	Suzanápolis	2008	0	0	0	0	0	0	0	0	0	0	0	278	299	526	423	228	248	264	482	411	211	3370	3111885	3464458	7265283	5349389	2308391	2978310	3336731	7192596	5658414	2998212	43663669	0	0	0	0	0	0	0	0	0	0	0	0	0
15	RHD XV - São José do Rio Preto	Tabapuã	2008	1	0	1	0	1	1	0	0	0	0	4	804	871	1914	1531	753	776	864	1759	1380	872	11524	3111885	3464458	7265283	5349389	2308391	2978310	3336731	7192596	5658414	2998212	43663669	3870.5	0	3795.86	0	3065.59	3838.03	0	0	0	0	14570	3.33687	3.84541
3	RHD III - Araraquara	Tabatinga	2008	0	0	0	0	0	0	0	0	0	0	0	1165	1292	2688	1771	738	1177	1192	2261	1667	839	14790	3111885	3464458	7265283	5349389	2308391	2978310	3336731	7192596	5658414	2998212	43663669	0	0	0	0	0	0	0	0	0	0	0	0	0
1	RHD I - Grande São Paulo	Taboão da Serra	2008	1	0	1	1	0	1	0	0	1	0	5	21721	20954	42843	25220	7043	20953	20884	45060	28515	9676	242869	3111885	3464458	7265283	5349389	2308391	2978310	3336731	7192596	5658414	2998212	43663669	143.266	0	169.579	212.109	0	142.142	0	0	198.436	0	865.533	0.198227	4.81433
11	RHD XI - Presidente Prudente	Taciba	2008	1	0	0	0	0	0	0	0	0	0	1	452	527	938	698	305	479	492	875	671	348	5785	3111885	3464458	7265283	5349389	2308391	2978310	3336731	7192596	5658414	2998212	43663669	6884.7	0	0	0	0	0	0	0	0	0	6884.7	1.57676	0.912154
6	RHD VI - Bauru	Taguaí	2008	0	0	0	0	0	0	0	0	0	0	0	908	1016	1776	1122	484	885	923	1729	1163	515	10521	3111885	3464458	7265283	5349389	2308391	2978310	3336731	7192596	5658414	2998212	43663669	0	0	0	0	0	0	0	0	0	0	0	0	0
5	RHD V - Barretos	Taiaçu	2008	0	0	2	0	2	0	0	1	0	0	5	482	565	967	687	359	473	503	899	657	417	6009	3111885	3464458	7265283	5349389	2308391	2978310	3336731	7192596	5658414	2998212	43663669	0	0	15026.4	0	12860.1	0	0	8000.66	0	0	35887.2	8.21901	4.9388
5	RHD V - Barretos	Taiúva	2008	0	0	0	1	0	1	0	0	1	1	4	363	467	880	742	362	375	432	816	714	460	5611	3111885	3464458	7265283	5349389	2308391	2978310	3336731	7192596	5658414	2998212	43663669	0	0	0	7209.42	0	7942.16	0	0	7924.95	6517.85	29594.4	6.7778	3.80303
14	RHD XIV - São João da Boa Vista	Tambaú	2008	0	1	5	2	1	0	0	2	0	0	11	1843	1964	3631	2881	1302	1769	1941	3432	2760	1485	23008	3111885	3464458	7265283	5349389	2308391	2978310	3336731	7192596	5658414	2998212	43663669	0	1763.98	10004.5	3713.56	1772.96	0	0	4191.49	0	0	21446.5	4.91175	11.301
15	RHD XV - São José do Rio Preto	Tanabi	2008	0	2	3	1	0	0	0	0	2	1	9	1607	1843	3991	3255	1639	1548	1752	3724	3221	1884	24464	3111885	3464458	7265283	5349389	2308391	2978310	3336731	7192596	5658414	2998212	43663669	0	3759.59	5461.25	1643.44	0	0	0	0	3513.45	1591.41	15969.1	3.6573	8.94723
16	RHD XVI - Sorocaba	Tapiraí	2008	0	0	0	0	0	0	0	0	0	0	0	861	821	1255	857	470	818	810	1191	819	437	8339	3111885	3464458	7265283	5349389	2308391	2978310	3336731	7192596	5658414	2998212	43663669	0	0	0	0	0	0	0	0	0	0	0	0	0
14	RHD XIV - São João da Boa Vista	Tapiratiba	2008	0	0	0	0	0	0	0	0	0	0	0	992	1215	1971	1677	717	963	1206	1944	1645	802	13132	3111885	3464458	7265283	5349389	2308391	2978310	3336731	7192596	5658414	2998212	43663669	0	0	0	0	0	0	0	0	0	0	0	0	0
5	RHD V - Barretos	Taquaral	2008	0	0	2	1	0	0	0	0	0	0	3	213	234	468	359	155	213	229	420	331	180	2802	3111885	3464458	7265283	5349389	2308391	2978310	3336731	7192596	5658414	2998212	43663669	0	0	31048.2	14900.8	0	0	0	0	0	0	45949	10.5234	2.94866
3	RHD III - Araraquara	Taquaritinga	2008	0	2	2	1	0	0	0	2	2	0	9	4325	4572	9127	6598	3017	4113	4335	8637	6673	3757	55154	3111885	3464458	7265283	5349389	2308391	2978310	3336731	7192596	5658414	2998212	43663669	0	1515.51	1592.04	810.759	0	0	0	1665.53	1695.91	0	7279.76	1.66723	9.19546
6	RHD VI - Bauru	Taquarituba	2008	0	0	0	0	0	0	0	0	0	0	0	1918	2042	3599	2790	1137	1867	2002	3471	2763	1272	22861	3111885	3464458	7265283	5349389	2308391	2978310	3336731	7192596	5658414	2998212	43663669	0	0	0	0	0	0	0	0	0	0	0	0	0
16	RHD XVI - Sorocaba	Taquarivaí	2008	0	0	0	0	0	0	0	0	0	0	0	538	543	843	521	172	548	531	799	498	180	5173	3111885	3464458	7265283	5349389	2308391	2978310	3336731	7192596	5658414	2998212	43663669	0	0	0	0	0	0	0	0	0	0	0	0	0
11	RHD XI - Presidente Prudente	Tarabai	2008	0	0	0	0	0	0	0	0	0	0	0	596	612	1096	698	346	558	592	1055	733	357	6643	3111885	3464458	7265283	5349389	2308391	2978310	3336731	7192596	5658414	2998212	43663669	0	0	0	0	0	0	0	0	0	0	0	0	0
9	RHD IX - Marília	Tarumã	2008	0	0	0	0	0	0	0	0	1	0	1	1186	1186	2242	1498	533	1028	1076	2136	1412	560	12857	3111885	3464458	7265283	5349389	2308391	2978310	3336731	7192596	5658414	2998212	43663669	0	0	0	0	0	0	0	0	4007.38	0	4007.38	0.917783	1.17999
16	RHD XVI - Sorocaba	Tatuí	2008	0	0	2	1	0	1	1	0	1	1	7	9076	9542	17993	12092	5166	8749	9278	17411	12277	6229	107813	3111885	3464458	7265283	5349389	2308391	2978310	3336731	7192596	5658414	2998212	43663669	0	0	807.568	442.391	0	340.417	359.639	0	460.895	481.331	2892.24	0.662391	7.14143
17	RHD XVII - Taubaté	Taubaté	2008	7	9	25	24	11	0	3	9	5	3	96	22295	23433	47857	33307	12276	21182	22408	46898	34576	16002	280234	3111885	3464458	7265283	5349389	2308391	2978310	3336731	7192596	5658414	2998212	43663669	977.044	1330.61	3795.31	3854.61	2068.45	0	446.724	1380.3	818.257	562.094	15233.4	3.4888	97.7681
6	RHD VI - Bauru	Tejupá	2008	0	0	0	0	0	0	0	0	0	0	0	490	483	801	587	268	486	453	702	512	258	5040	3111885	3464458	7265283	5349389	2308391	2978310	3336731	7192596	5658414	2998212	43663669	0	0	0	0	0	0	0	0	0	0	0	0	0
11	RHD XI - Presidente Prudente	Teodoro Sampaio	2008	1	3	3	2	2	0	0	3	3	0	17	1991	1959	3619	2340	1032	1931	1967	3564	2372	960	21735	3111885	3464458	7265283	5349389	2308391	2978310	3336731	7192596	5658414	2998212	43663669	1562.98	5305.45	6022.62	4572.13	4473.63	0	0	6054.37	7156.51	0	35147.7	8.04964	17.4959
5	RHD V - Barretos	Terra Roxa	2008	0	0	0	0	0	0	0	0	0	0	0	742	764	1388	1078	439	645	706	1307	995	543	8607	3111885	3464458	7265283	5349389	2308391	2978310	3336731	7192596	5658414	2998212	43663669	0	0	0	0	0	0	0	0	0	0	0	0	0
16	RHD XVI - Sorocaba	Tietê	2008	0	2	9	6	4	2	2	1	3	1	30	2831	3070	6276	4445	1888	2758	2902	5921	4374	2472	36937	3111885	3464458	7265283	5349389	2308391	2978310	3336731	7192596	5658414	2998212	43663669	0	2256.98	10418.7	7220.77	4890.66	2159.76	2299.61	1214.76	3880.94	1212.87	35555	8.14293	30.0775
9	RHD IX - Marília	Timburi	2008	0	0	0	0	0	0	0	1	0	0	1	219	241	378	395	196	190	208	348	351	210	2736	3111885	3464458	7265283	5349389	2308391	2978310	3336731	7192596	5658414	2998212	43663669	0	0	0	0	0	0	0	20668.4	0	0	20668.4	4.73354	1.2951
6	RHD VI - Bauru	Torre de Pedra	2008	0	0	0	0	0	0	0	0	0	0	0	189	206	344	282	187	157	180	303	278	171	2297	3111885	3464458	7265283	5349389	2308391	2978310	3336731	7192596	5658414	2998212	43663669	0	0	0	0	0	0	0	0	0	0	0	0	0
6	RHD VI - Bauru	Torrinha	2008	0	0	0	0	0	1	0	0	0	0	1	669	784	1568	1198	613	632	778	1384	1135	741	9502	3111885	3464458	7265283	5349389	2308391	2978310	3336731	7192596	5658414	2998212	43663669	0	0	0	0	0	4712.52	0	0	0	0	4712.52	1.07928	1.02553
3	RHD III - Araraquara	Trabiju	2008	0	0	0	0	0	0	0	0	0	0	0	136	146	240	173	91	129	150	247	157	89	1558	3111885	3464458	7265283	5349389	2308391	2978310	3336731	7192596	5658414	2998212	43663669	0	0	0	0	0	0	0	0	0	0	0	0	0
17	RHD XVII - Taubaté	Tremembé	2008	2	5	9	5	4	1	2	2	1	0	31	3160	3471	8599	4968	1624	3092	3204	6269	4692	1935	41014	3111885	3464458	7265283	5349389	2308391	2978310	3336731	7192596	5658414	2998212	43663669	1969.55	4990.58	7604.09	5383.85	5685.69	963.231	2082.85	2294.65	1205.97	0	32180.5	7.37008	30.2276
15	RHD XV - São José do Rio Preto	Três Fronteiras	2008	1	0	0	0	0	0	0	0	0	0	1	387	433	818	707	454	343	416	801	699	473	5531	3111885	3464458	7265283	5349389	2308391	2978310	3336731	7192596	5658414	2998212	43663669	8041.05	0	0	0	0	0	0	0	0	0	8041.05	1.84159	1.01858
7	RHD VII - Campinas	Tuiuti	2008	1	0	2	1	0	0	0	0	0	0	4	372	468	969	771	471	419	428	885	702	434	5919	3111885	3464458	7265283	5349389	2308391	2978310	3336731	7192596	5658414	2998212	43663669	8365.28	0	14995.4	6938.25	0	0	0	0	0	0	30299	6.93917	4.10729
9	RHD IX - Marília	Tupã	2008	0	0	2	0	1	0	1	0	0	0	4	4475	4948	10079	8035	4381	4212	4545	10094	8796	5668	65233	3111885	3464458	7265283	5349389	2308391	2978310	3336731	7192596	5658414	2998212	43663669	0	0	1441.67	0	526.91	0	734.154	0	0	0	2702.73	0.618989	4.03785
11	RHD XI - Presidente Prudente	Tupi Paulista	2008	0	0	2	4	2	0	1	3	1	1	14	773	1008	2725	1996	1139	739	969	1878	1991	1273	14491	3111885	3464458	7265283	5349389	2308391	2978310	3336731	7192596	5658414	2998212	43663669	0	0	5332.32	10720.2	4053.36	0	3443.48	11489.8	2842	2355.23	40236.4	9.21507	13.3536
2	RHD II - Araçatuba	Turiúba	2008	0	0	0	0	0	0	0	0	0	0	0	140	161	271	291	173	100	125	271	260	186	1978	3111885	3464458	7265283	5349389	2308391	2978310	3336731	7192596	5658414	2998212	43663669	0	0	0	0	0	0	0	0	0	0	0	0	0
15	RHD XV - São José do Rio Preto	Turmalina	2008	0	0	0	0	0	0	0	0	0	0	0	99	158	256	339	198	115	168	254	319	198	2104	3111885	3464458	7265283	5349389	2308391	2978310	3336731	7192596	5658414	2998212	43663669	0	0	0	0	0	0	0	0	0	0	0	0	0
15	RHD XV - São José do Rio Preto	Ubarana	2008	0	0	0	0	0	0	0	0	0	0	0	494	484	926	597	218	492	454	824	519	235	5243	3111885	3464458	7265283	5349389	2308391	2978310	3336731	7192596	5658414	2998212	43663669	0	0	0	0	0	0	0	0	0	0	0	0	0
17	RHD XVII - Taubaté	Ubatuba	2008	0	0	0	0	0	0	0	0	0	0	0	7094	7353	13210	8964	3159	6847	7145	13046	8654	3370	78842	3111885	3464458	7265283	5349389	2308391	2978310	3336731	7192596	5658414	2998212	43663669	0	0	0	0	0	0	0	0	0	0	0	0	0
9	RHD IX - Marília	Ubirajara	2008	0	0	0	0	0	0	0	0	0	0	0	401	399	723	548	270	363	366	635	510	287	4502	3111885	3464458	7265283	5349389	2308391	2978310	3336731	7192596	5658414	2998212	43663669	0	0	0	0	0	0	0	0	0	0	0	0	0
15	RHD XV - São José do Rio Preto	Uchoa	2008	0	0	0	2	1	0	0	1	0	0	4	655	764	1525	1293	631	640	716	1441	1182	811	9658	3111885	3464458	7265283	5349389	2308391	2978310	3336731	7192596	5658414	2998212	43663669	0	0	0	8274.38	3658.31	0	0	4991.39	0	0	16924.1	3.87601	3.74345
15	RHD XV - São José do Rio Preto	União Paulista	2008	0	0	0	0	0	0	0	0	0	0	0	129	134	271	199	103	125	125	237	167	109	1599	3111885	3464458	7265283	5349389	2308391	2978310	3336731	7192596	5658414	2998212	43663669	0	0	0	0	0	0	0	0	0	0	0	0	0
15	RHD XV - São José do Rio Preto	Urânia	2008	0	0	0	0	0	0	0	0	0	0	0	609	667	1400	1205	666	599	644	1391	1163	738	9082	3111885	3464458	7265283	5349389	2308391	2978310	3336731	7192596	5658414	2998212	43663669	0	0	0	0	0	0	0	0	0	0	0	0	0
6	RHD VI - Bauru	Uru	2008	0	0	0	0	0	0	0	0	0	0	0	92	113	203	182	89	75	89	191	185	95	1314	3111885	3464458	7265283	5349389	2308391	2978310	3336731	7192596	5658414	2998212	43663669	0	0	0	0	0	0	0	0	0	0	0	0	0
15	RHD XV - São José do Rio Preto	Urupês	2008	0	0	0	0	0	0	0	0	0	0	0	815	973	2067	1732	910	801	937	1914	1683	1079	12911	3111885	3464458	7265283	5349389	2308391	2978310	3336731	7192596	5658414	2998212	43663669	0	0	0	0	0	0	0	0	0	0	0	0	0
15	RHD XV - São José do Rio Preto	Valentim Gentil	2008	0	0	0	0	0	0	0	0	0	0	0	798	849	1953	1370	576	790	878	1773	1270	647	10904	3111885	3464458	7265283	5349389	2308391	2978310	3336731	7192596	5658414	2998212	43663669	0	0	0	0	0	0	0	0	0	0	0	0	0
7	RHD VII - Campinas	Valinhos	2008	0	2	3	1	1	0	1	1	0	1	10	7464	8067	18061	14012	5063	7053	7658	17890	13976	6216	105460	3111885	3464458	7265283	5349389	2308391	2978310	3336731	7192596	5658414	2998212	43663669	0	858.921	1206.79	381.772	455.933	0	435.718	402.046	0	482.338	4223.52	0.967285	10.201
2	RHD II - Araçatuba	Valparaíso	2008	0	3	2	4	4	0	3	2	3	0	21	1769	1845	5091	2634	995	1652	1748	3253	2301	1194	22482	3111885	3464458	7265283	5349389	2308391	2978310	3336731	7192596	5658414	2998212	43663669	0	5633.27	2854.17	8123.6	9279.96	0	5726.66	4422.13	7377.33	0	43417.1	9.94353	22.3551
7	RHD VII - Campinas	Vargem	2008	0	0	2	0	0	0	0	0	1	0	3	689	736	1443	1030	629	672	685	1313	967	552	8716	3111885	3464458	7265283	5349389	2308391	2978310	3336731	7192596	5658414	2998212	43663669	0	0	10069.7	0	0	0	0	0	5851.51	0	15921.2	3.64633	3.17814
14	RHD XIV - São João da Boa Vista	Vargem Grande do Sul	2008	0	0	0	0	0	0	0	0	0	0	0	3263	3290	6483	4865	2072	3118	3217	6182	4883	2456	39829	3111885	3464458	7265283	5349389	2308391	2978310	3336731	7192596	5658414	2998212	43663669	0	0	0	0	0	0	0	0	0	0	0	0	0
1	RHD I - Grande São Paulo	Vargem Grande Paulista	2008	0	0	0	0	0	0	0	0	0	0	0	3885	3797	7332	4770	1480	3704	3640	7229	4798	1694	42329	3111885	3464458	7265283	5349389	2308391	2978310	3336731	7192596	5658414	2998212	43663669	0	0	0	0	0	0	0	0	0	0	0	0	0
7	RHD VII - Campinas	Várzea Paulista	2008	0	0	0	1	0	0	0	1	1	0	3	9525	9649	19300	12416	3388	9042	9483	18633	12210	3852	107498	3111885	3464458	7265283	5349389	2308391	2978310	3336731	7192596	5658414	2998212	43663669	0	0	0	430.846	0	0	0	386.014	463.425	0	1280.28	0.293215	3.152
9	RHD IX - Marília	Vera Cruz	2008	0	0	1	0	0	0	0	0	0	0	1	837	954	1690	1314	749	823	898	1623	1341	900	11129	3111885	3464458	7265283	5349389	2308391	2978310	3336731	7192596	5658414	2998212	43663669	0	0	4298.98	0	0	0	0	0	0	0	4298.98	0.984568	1.09573
7	RHD VII - Campinas	Vinhedo	2008	0	1	1	0	0	0	0	0	0	0	2	4667	4811	11005	7830	2939	4310	4688	10803	7922	3441	62416	3111885	3464458	7265283	5349389	2308391	2978310	3336731	7192596	5658414	2998212	43663669	0	720.112	660.18	0	0	0	0	0	0	0	1380.29	0.316119	1.97309
5	RHD V - Barretos	Viradouro	2008	0	0	1	0	0	0	0	0	0	0	1	1451	1612	2920	2012	931	1323	1482	2737	1984	1088	17540	3111885	3464458	7265283	5349389	2308391	2978310	3336731	7192596	5658414	2998212	43663669	0	0	2488.11	0	0	0	0	0	0	0	2488.11	0.569835	0.999491
5	RHD V - Barretos	Vista Alegre do Alto	2008	1	1	4	3	2	0	2	1	2	0	16	510	560	1278	783	323	498	567	1100	717	355	6691	3111885	3464458	7265283	5349389	2308391	2978310	3336731	7192596	5658414	2998212	43663669	6101.74	6186.53	22739.5	20495.7	14293.4	0	11769.8	6538.72	15783.6	0	103909	23.7976	15.923
15	RHD XV - São José do Rio Preto	Vitória Brasil	2008	0	0	0	0	0	0	0	0	0	0	0	124	140	301	227	132	118	136	274	210	113	1775	3111885	3464458	7265283	5349389	2308391	2978310	3336731	7192596	5658414	2998212	43663669	0	0	0	0	0	0	0	0	0	0	0	0	0
16	RHD XVI - Sorocaba	Votorantim	2008	0	1	4	2	0	0	0	1	0	0	8	9510	9729	19090	12382	4265	9032	9564	18272	12640	5037	109521	3111885	3464458	7265283	5349389	2308391	2978310	3336731	7192596	5658414	2998212	43663669	0	356.096	1522.32	864.059	0	0	0	393.64	0	0	3136.12	0.718244	7.86628
15	RHD XV - São José do Rio Preto	Votuporanga	2008	2	3	19	17	3	1	4	8	13	3	73	5628	6606	13972	10969	5017	5264	6216	13914	11654	6184	85424	3111885	3464458	7265283	5349389	2308391	2978310	3336731	7192596	5658414	2998212	43663669	1105.86	1573.32	9879.79	8290.6	1380.34	565.788	2147.19	4135.46	6311.94	1454.5	36844.8	8.43832	72.0835
15	RHD XV - São José do Rio Preto	Zacarias	2008	0	0	0	0	0	0	0	0	0	0	0	173	185	365	312	150	166	161	367	278	173	2330	3111885	3464458	7265283	5349389	2308391	2978310	3336731	7192596	5658414	2998212	43663669	0	0	0	0	0	0	0	0	0	0	0	0	0
9	RHD IX - Marília	Chavantes	2008	0	0	0	0	0	0	0	0	0	0	0	1083	1088	1984	1453	668	986	1016	1923	1458	809	12468	3111885	3464458	7265283	5349389	2308391	2978310	3336731	7192596	5658414	2998212	43663669	0	0	0	0	0	0	0	0	0	0	0	0	0
14	RHD XIV - São João da Boa Vista	Estiva Gerbi	2008	0	0	1	3	1	0	0	0	0	0	5	811	884	1792	1260	433	808	899	1602	1165	456	10110	3111885	3464458	7265283	5349389	2308391	2978310	3336731	7192596	5658414	2998212	43663669	0	0	4054.29	12736.6	5331.16	0	0	0	0	0	22122.1	5.06647	5.12221
9	RHD IX - Marília	Adamantina	2009	0	1	1	4	0	0	0	0	0	0	6	2229	2664	5099	4582	2420	2061	2483	5170	4923	3116	34747	3111885	3464458	7265283	5349389	2308391	2978310	3336731	7192596	5658414	2998212	43663669	0	1300.47	1424.84	4669.92	0	0	0	0	0	0	7395.23	1.69368	5.88503
15	RHD XV - São José do Rio Preto	Adolfo	2009	0	0	0	0	0	0	0	0	1	0	1	270	273	546	517	254	223	278	525	508	278	3672	3111885	3464458	7265283	5349389	2308391	2978310	3336731	7192596	5658414	2998212	43663669	0	0	0	0	0	0	0	0	11138.6	0	11138.6	2.551	0.936728
14	RHD XIV - São João da Boa Vista	Aguaí	2009	0	0	0	0	0	0	0	0	0	0	0	2718	2938	5530	3881	1595	2629	2695	5083	3752	1902	32723	3111885	3464458	7265283	5349389	2308391	2978310	3336731	7192596	5658414	2998212	43663669	0	0	0	0	0	0	0	0	0	0	0	0	0
14	RHD XIV - São João da Boa Vista	Águas da Prata	2009	0	0	0	0	0	0	0	0	0	0	0	507	605	1124	1047	591	507	540	1086	1040	716	7763	3111885	3464458	7265283	5349389	2308391	2978310	3336731	7192596	5658414	2998212	43663669	0	0	0	0	0	0	0	0	0	0	0	0	0
7	RHD VII - Campinas	Águas de Lindóia	2009	0	0	0	1	1	0	0	0	0	0	2	1280	1378	2827	2155	1093	1184	1359	2769	2290	1328	17663	3111885	3464458	7265283	5349389	2308391	2978310	3336731	7192596	5658414	2998212	43663669	0	0	0	2482.32	2111.98	0	0	0	0	0	4594.29	1.0522	1.8585
6	RHD VI - Bauru	Águas de Santa Bárbara	2009	0	0	0	1	0	0	0	0	0	0	1	466	492	827	713	384	434	476	839	702	396	5729	3111885	3464458	7265283	5349389	2308391	2978310	3336731	7192596	5658414	2998212	43663669	0	0	0	7502.65	0	0	0	0	0	0	7502.65	1.71828	0.984404
10	RHD X - Piracicaba	Águas de São Pedro	2009	0	0	0	0	0	0	0	0	0	0	0	147	191	359	316	258	140	193	344	401	362	2711	3111885	3464458	7265283	5349389	2308391	2978310	3336731	7192596	5658414	2998212	43663669	0	0	0	0	0	0	0	0	0	0	0	0	0
6	RHD VI - Bauru	Agudos	2009	0	1	0	1	0	0	0	0	0	0	2	2880	3213	5820	4110	1648	2790	3033	5744	4102	1999	35339	3111885	3464458	7265283	5349389	2308391	2978310	3336731	7192596	5658414	2998212	43663669	0	1078.26	0	1301.55	0	0	0	0	0	0	2379.82	0.545034	1.92609
16	RHD XVI - Sorocaba	Alambari	2009	0	0	0	0	0	0	0	0	0	0	0	427	465	785	545	291	438	420	772	527	245	4915	3111885	3464458	7265283	5349389	2308391	2978310	3336731	7192596	5658414	2998212	43663669	0	0	0	0	0	0	0	0	0	0	0	0	0
11	RHD XI - Presidente Prudente	Alfredo Marcondes	2009	0	0	0	0	0	0	0	0	0	0	0	260	317	585	517	374	227	258	542	522	384	3986	3111885	3464458	7265283	5349389	2308391	2978310	3336731	7192596	5658414	2998212	43663669	0	0	0	0	0	0	0	0	0	0	0	0	0
5	RHD V - Barretos	Altair	2009	0	4	4	2	0	0	0	2	2	0	14	353	361	763	439	199	311	315	581	379	199	3900	3111885	3464458	7265283	5349389	2308391	2978310	3336731	7192596	5658414	2998212	43663669	0	38387.3	38088	24370.8	0	0	0	24759.4	29859.7	0	155465	35.6052	13.886
13	RHD XIII - Ribeirão Preto	Altinópolis	2009	1	2	2	0	0	0	0	1	0	0	6	1183	1363	2536	1987	1053	1116	1322	2431	1965	1091	16047	3111885	3464458	7265283	5349389	2308391	2978310	3336731	7192596	5658414	2998212	43663669	2630.5	5083.58	5729.72	0	0	0	0	2958.7	0	0	16402.5	3.75655	6.02814
2	RHD II - Araçatuba	Alto Alegre	2009	0	0	0	0	0	1	0	0	0	0	1	260	327	663	571	384	262	275	556	545	392	4235	3111885	3464458	7265283	5349389	2308391	2978310	3336731	7192596	5658414	2998212	43663669	0	0	0	0	0	11367.6	0	0	0	0	11367.6	2.60344	1.10256
16	RHD XVI - Sorocaba	Alumínio	2009	0	0	1	0	2	0	0	0	0	0	3	1547	1552	3056	1928	678	1508	1505	2882	1792	736	17184	3111885	3464458	7265283	5349389	2308391	2978310	3336731	7192596	5658414	2998212	43663669	0	0	2377.38	0	6809.41	0	0	0	0	0	9186.8	2.10399	3.6155
15	RHD XV - São José do Rio Preto	Álvares Florence	2009	0	0	3	1	3	0	0	1	6	0	14	225	300	539	640	389	213	266	514	591	370	4047	3111885	3464458	7265283	5349389	2308391	2978310	3336731	7192596	5658414	2998212	43663669	0	0	40437.6	8358.42	17802.5	0	0	13993.4	57445.8	0	138038	31.6139	12.7941
11	RHD XI - Presidente Prudente	Álvares Machado	2009	0	0	0	0	0	0	0	0	0	0	0	1850	2192	3718	2930	1394	1854	1973	3638	2972	1595	24116	3111885	3464458	7265283	5349389	2308391	2978310	3336731	7192596	5658414	2998212	43663669	0	0	0	0	0	0	0	0	0	0	0	0	0
9	RHD IX - Marília	Álvaro de Carvalho	2009	0	0	0	0	0	0	0	0	0	0	0	286	345	1652	504	213	325	282	525	384	220	4736	3111885	3464458	7265283	5349389	2308391	2978310	3336731	7192596	5658414	2998212	43663669	0	0	0	0	0	0	0	0	0	0	0	0	0
9	RHD IX - Marília	Alvinlândia	2009	0	0	0	0	0	0	0	0	0	0	0	251	284	474	351	178	266	262	471	327	208	3072	3111885	3464458	7265283	5349389	2308391	2978310	3336731	7192596	5658414	2998212	43663669	0	0	0	0	0	0	0	0	0	0	0	0	0
7	RHD VII - Campinas	Americana	2009	4	9	16	19	7	5	10	14	19	8	111	14433	16242	36167	28557	10848	13903	15409	35176	29311	14168	214214	3111885	3464458	7265283	5349389	2308391	2978310	3336731	7192596	5658414	2998212	43663669	862.436	1919.72	3214.1	3559.14	1489.56	1071.1	2165.44	2862.64	3667.9	1692.95	22505	5.15417	110.41
3	RHD III - Araraquara	Américo Brasiliense	2009	0	1	0	0	0	0	0	0	0	0	1	3044	3061	6576	3887	1185	2913	3189	6027	3680	1358	34920	3111885	3464458	7265283	5349389	2308391	2978310	3336731	7192596	5658414	2998212	43663669	0	1131.81	0	0	0	0	0	0	0	0	1131.81	0.25921	0.905161
15	RHD XV - São José do Rio Preto	Américo de Campos	2009	0	2	2	2	0	0	0	0	2	0	8	385	452	828	813	490	377	425	826	786	479	5861	3111885	3464458	7265283	5349389	2308391	2978310	3336731	7192596	5658414	2998212	43663669	0	15329.5	17549	13159.6	0	0	0	0	14398	0	60436.1	13.8413	8.11237
7	RHD VII - Campinas	Amparo	2009	0	4	7	10	5	1	3	7	5	1	43	4529	5262	11358	8485	3872	4406	4984	10779	8636	4935	67246	3111885	3464458	7265283	5349389	2308391	2978310	3336731	7192596	5658414	2998212	43663669	0	2633.57	4477.64	6304.52	2980.88	675.967	2008.47	4670.95	3276.06	607.54	27635.6	6.3292	42.5613
10	RHD X - Piracicaba	Analândia	2009	0	0	0	0	0	0	0	0	0	0	0	350	399	696	536	268	352	323	660	484	285	4353	3111885	3464458	7265283	5349389	2308391	2978310	3336731	7192596	5658414	2998212	43663669	0	0	0	0	0	0	0	0	0	0	0	0	0
2	RHD II - Araçatuba	Andradina	2009	1	3	10	8	3	0	2	11	8	4	50	3886	4354	9330	7135	3572	3764	4243	8617	7636	4380	56917	3111885	3464458	7265283	5349389	2308391	2978310	3336731	7192596	5658414	2998212	43663669	800.794	2387.09	7787.01	5997.91	1938.74	0	1572.82	9181.68	5928.14	2738.09	38332.3	8.77899	49.9674
16	RHD XVI - Sorocaba	Angatuba	2009	0	0	0	0	0	0	0	0	0	0	0	1896	2001	3536	2908	1235	1822	1935	3373	2639	1246	22591	3111885	3464458	7265283	5349389	2308391	2978310	3336731	7192596	5658414	2998212	43663669	0	0	0	0	0	0	0	0	0	0	0	0	0
6	RHD VI - Bauru	Anhembi	2009	0	2	1	3	0	0	0	0	1	0	7	531	523	897	684	336	513	487	824	620	301	5716	3111885	3464458	7265283	5349389	2308391	2978310	3336731	7192596	5658414	2998212	43663669	0	13248.4	8099.54	23462.2	0	0	0	0	9126.47	0	53936.6	12.3528	7.06083
11	RHD XI - Presidente Prudente	Anhumas	2009	0	0	0	1	0	0	0	0	0	0	1	291	342	586	473	222	295	317	568	469	254	3817	3111885	3464458	7265283	5349389	2308391	2978310	3336731	7192596	5658414	2998212	43663669	0	0	0	11309.5	0	0	0	0	0	0	11309.5	2.59014	0.988655
17	RHD XVII - Taubaté	Aparecida	2009	1	1	7	7	0	0	0	5	3	0	24	2751	3004	5884	4237	1746	2617	2934	5757	4775	2304	36009	3111885	3464458	7265283	5349389	2308391	2978310	3336731	7192596	5658414	2998212	43663669	1131.18	1153.28	8643.27	8837.79	0	0	0	6246.83	3555.02	0	29567.4	6.77162	24.3839
15	RHD XV - São José do Rio Preto	Aparecida d'Oeste	2009	0	0	0	0	0	0	0	0	0	0	0	279	360	622	646	368	296	354	621	655	421	4622	3111885	3464458	7265283	5349389	2308391	2978310	3336731	7192596	5658414	2998212	43663669	0	0	0	0	0	0	0	0	0	0	0	0	0
16	RHD XVI - Sorocaba	Apiaí	2009	0	0	0	0	0	0	0	0	0	0	0	2454	2725	3849	2854	1276	2300	2621	3940	2768	1309	26096	3111885	3464458	7265283	5349389	2308391	2978310	3336731	7192596	5658414	2998212	43663669	0	0	0	0	0	0	0	0	0	0	0	0	0
16	RHD XVI - Sorocaba	Araçariguama	2009	0	0	2	3	0	1	0	0	0	0	6	1753	1643	2944	1797	637	1635	1583	2820	1641	590	17043	3111885	3464458	7265283	5349389	2308391	2978310	3336731	7192596	5658414	2998212	43663669	0	0	4935.65	8930.53	0	1821.6	0	0	0	0	15687.8	3.59287	6.12333
2	RHD II - Araçatuba	Araçatuba	2009	0	1	2	6	7	3	3	8	7	4	41	12556	13938	29709	23996	10206	12122	13362	30093	25957	13783	185722	3111885	3464458	7265283	5349389	2308391	2978310	3336731	7192596	5658414	2998212	43663669	0	248.562	489.096	1337.57	1583.26	737.084	749.154	1912.1	1525.94	870.119	9452.88	2.16493	40.2075
16	RHD XVI - Sorocaba	Araçoiaba da Serra	2009	1	0	0	0	0	0	0	0	0	0	1	2161	2401	4246	3422	1602	2149	2291	4172	3345	1629	27418	3111885	3464458	7265283	5349389	2308391	2978310	3336731	7192596	5658414	2998212	43663669	1440.02	0	0	0	0	0	0	0	0	0	1440.02	0.329798	0.904241
8	RHD VIII - Franca	Aramina	2009	0	1	3	1	1	4	0	5	3	3	21	385	445	803	685	354	342	414	811	689	338	5266	3111885	3464458	7265283	5349389	2308391	2978310	3336731	7192596	5658414	2998212	43663669	0	7785.3	27143	7809.33	6520.88	34834	0	44344	24637.5	26611.3	179685	41.1522	21.6707
6	RHD VI - Bauru	Arandu	2009	0	0	0	0	0	0	0	0	0	0	0	508	620	997	754	331	488	592	942	703	360	6295	3111885	3464458	7265283	5349389	2308391	2978310	3336731	7192596	5658414	2998212	43663669	0	0	0	0	0	0	0	0	0	0	0	0	0
17	RHD XVII - Taubaté	Arapeí	2009	0	0	0	0	0	0	0	0	0	0	0	232	229	346	332	174	184	227	370	315	167	2576	3111885	3464458	7265283	5349389	2308391	2978310	3336731	7192596	5658414	2998212	43663669	0	0	0	0	0	0	0	0	0	0	0	0	0
3	RHD III - Araraquara	Araraquara	2009	2	0	8	6	1	2	4	9	5	2	39	14251	15888	35758	26338	11462	13605	15576	35175	28547	15746	212346	3111885	3464458	7265283	5349389	2308391	2978310	3336731	7192596	5658414	2998212	43663669	436.725	0	1625.43	1218.63	201.395	437.826	856.89	1840.32	991.07	380.822	7989.12	1.82969	38.8528
10	RHD X - Piracicaba	Araras	2009	0	0	2	0	0	0	0	0	0	0	2	8684	9889	20546	15226	6142	8296	9385	19813	15281	7704	120966	3111885	3464458	7265283	5349389	2308391	2978310	3336731	7192596	5658414	2998212	43663669	0	0	707.221	0	0	0	0	0	0	0	707.221	0.16197	1.95929
9	RHD IX - Marília	Arco-Íris	2009	0	0	0	0	0	0	0	0	0	0	0	138	166	285	267	169	127	151	291	251	157	2002	3111885	3464458	7265283	5349389	2308391	2978310	3336731	7192596	5658414	2998212	43663669	0	0	0	0	0	0	0	0	0	0	0	0	0
6	RHD VI - Bauru	Arealva	2009	0	1	0	0	0	0	0	0	0	0	1	580	609	1122	1127	695	516	609	1079	1008	669	8014	3111885	3464458	7265283	5349389	2308391	2978310	3336731	7192596	5658414	2998212	43663669	0	5688.77	0	0	0	0	0	0	0	0	5688.77	1.30286	1.04411
17	RHD XVII - Taubaté	Areias	2009	1	0	0	0	0	0	0	0	0	0	1	325	367	560	457	197	360	351	552	394	232	3795	3111885	3464458	7265283	5349389	2308391	2978310	3336731	7192596	5658414	2998212	43663669	9575.03	0	0	0	0	0	0	0	0	0	9575.03	2.19291	0.832208
6	RHD VI - Bauru	Areiópolis	2009	0	0	0	0	0	0	0	0	0	0	0	1001	1053	1976	1185	430	978	982	1754	1076	424	10859	3111885	3464458	7265283	5349389	2308391	2978310	3336731	7192596	5658414	2998212	43663669	0	0	0	0	0	0	0	0	0	0	0	0	0
15	RHD XV - São José do Rio Preto	Ariranha	2009	0	1	0	0	0	0	0	0	0	0	1	694	702	1534	1062	488	619	632	1388	1017	562	8698	3111885	3464458	7265283	5349389	2308391	2978310	3336731	7192596	5658414	2998212	43663669	0	4935.13	0	0	0	0	0	0	0	0	4935.13	1.13026	0.983099
7	RHD VII - Campinas	Artur Nogueira	2009	0	2	1	1	0	0	0	1	1	0	6	3706	3890	7879	5044	1962	3606	3668	7643	4976	2090	44464	3111885	3464458	7265283	5349389	2308391	2978310	3336731	7192596	5658414	2998212	43663669	0	1781.21	922.107	1060.55	0	0	0	941.07	1137.14	0	5842.08	1.33797	5.94916
1	RHD I - Grande São Paulo	Arujá	2009	0	0	0	0	0	0	0	0	3	0	3	6716	7186	12512	8755	2679	6463	6677	12765	8877	3032	75662	3111885	3464458	7265283	5349389	2308391	2978310	3336731	7192596	5658414	2998212	43663669	0	0	0	0	0	0	0	0	1912.27	0	1912.27	0.437955	3.31366
15	RHD XV - São José do Rio Preto	Aspásia	2009	0	0	0	0	0	0	0	0	0	0	0	116	147	258	273	155	117	145	250	254	151	1866	3111885	3464458	7265283	5349389	2308391	2978310	3336731	7192596	5658414	2998212	43663669	0	0	0	0	0	0	0	0	0	0	0	0	0
9	RHD IX - Marília	Assis	2009	0	0	0	0	1	0	0	1	0	1	3	6903	7589	15988	11941	5445	6535	7102	15435	13053	7195	97186	3111885	3464458	7265283	5349389	2308391	2978310	3336731	7192596	5658414	2998212	43663669	0	0	0	0	423.947	0	0	465.993	0	416.708	1306.65	0.299253	2.90832
7	RHD VII - Campinas	Atibaia	2009	1	0	3	2	1	0	0	2	1	1	11	10217	10907	21166	15235	6602	9524	10188	20779	15880	8393	128891	3111885	3464458	7265283	5349389	2308391	2978310	3336731	7192596	5658414	2998212	43663669	304.579	0	1029.76	702.25	349.65	0	0	692.295	356.323	357.228	3792.08	0.868475	11.1939
2	RHD II - Araçatuba	Auriflama	2009	0	0	2	0	0	0	0	1	0	0	3	959	1215	2262	1920	990	924	1108	2231	1866	1075	14550	3111885	3464458	7265283	5349389	2308391	2978310	3336731	7192596	5658414	2998212	43663669	0	0	6423.77	0	0	0	0	3223.93	0	0	9647.7	2.20955	3.21489
6	RHD VI - Bauru	Avaí	2009	1	1	3	2	0	0	2	1	2	1	13	438	515	759	610	277	390	465	734	587	295	5070	3111885	3464458	7265283	5349389	2308391	2978310	3336731	7192596	5658414	2998212	43663669	7104.76	6727.1	28716.5	17539	0	0	14351.5	9799.18	19279.1	10163.4	113681	26.0355	13.2
2	RHD II - Araçatuba	Avanhandava	2009	0	0	0	0	0	0	0	0	0	0	0	941	1047	2544	1298	462	882	953	1582	1134	572	11415	3111885	3464458	7265283	5349389	2308391	2978310	3336731	7192596	5658414	2998212	43663669	0	0	0	0	0	0	0	0	0	0	0	0	0
6	RHD VI - Bauru	Avaré	2009	1	0	0	0	0	0	1	0	0	1	3	6663	6953	14665	9815	4403	6338	6691	13388	10338	5497	84751	3111885	3464458	7265283	5349389	2308391	2978310	3336731	7192596	5658414	2998212	43663669	467.04	0	0	0	0	0	498.689	0	0	545.427	1511.16	0.34609	2.93315
15	RHD XV - São José do Rio Preto	Bady Bassitt	2009	0	2	2	0	0	0	0	3	0	0	7	1092	1230	2446	1875	767	1063	1118	2481	1830	849	14751	3111885	3464458	7265283	5349389	2308391	2978310	3336731	7192596	5658414	2998212	43663669	0	5633.27	5940.54	0	0	0	0	8697.21	0	0	20271	4.64254	6.84821
6	RHD VI - Bauru	Balbinos	2009	0	0	0	0	1	0	0	0	0	0	1	118	188	1933	453	124	112	110	245	200	112	3595	3111885	3464458	7265283	5349389	2308391	2978310	3336731	7192596	5658414	2998212	43663669	0	0	0	0	18616.1	0	0	0	0	0	18616.1	4.26351	1.53273
15	RHD XV - São José do Rio Preto	Bálsamo	2009	0	0	0	2	0	0	0	2	1	0	5	522	618	1278	1156	557	521	573	1281	1109	707	8322	3111885	3464458	7265283	5349389	2308391	2978310	3336731	7192596	5658414	2998212	43663669	0	0	0	9255	0	0	0	11229.7	5102.27	0	25586.9	5.86	4.87669
17	RHD XVII - Taubaté	Bananal	2009	2	1	3	1	2	0	0	2	1	0	12	896	898	1586	1226	626	796	894	1550	1255	745	10472	3111885	3464458	7265283	5349389	2308391	2978310	3336731	7192596	5658414	2998212	43663669	6946.17	3857.97	13742.7	4363.29	7375.05	0	0	9280.77	4508.7	0	50074.6	11.4683	12.0096
6	RHD VI - Bauru	Barão de Antonina	2009	0	0	0	0	0	0	0	0	0	0	0	289	279	429	428	208	261	259	432	373	219	3177	3111885	3464458	7265283	5349389	2308391	2978310	3336731	7192596	5658414	2998212	43663669	0	0	0	0	0	0	0	0	0	0	0	0	0
2	RHD II - Araçatuba	Barbosa	2009	0	0	3	2	2	0	0	0	0	0	7	573	638	1045	800	365	551	581	936	795	432	6716	3111885	3464458	7265283	5349389	2308391	2978310	3336731	7192596	5658414	2998212	43663669	0	0	20857.3	13373.5	12648.7	0	0	0	0	0	46879.5	10.7365	7.21063
6	RHD VI - Bauru	Bariri	2009	1	0	1	1	0	0	1	0	0	0	4	2500	2621	5142	4044	1959	2289	2462	4672	3984	2532	32205	3111885	3464458	7265283	5349389	2308391	2978310	3336731	7192596	5658414	2998212	43663669	1244.75	0	1412.93	1322.8	0	0	1355.29	0	0	0	5335.77	1.22202	3.9355
6	RHD VI - Bauru	Barra Bonita	2009	1	0	1	0	0	1	0	0	0	0	3	2370	2745	5983	4856	2034	2258	2660	5889	4928	2563	36286	3111885	3464458	7265283	5349389	2308391	2978310	3336731	7192596	5658414	2998212	43663669	1313.03	0	1214.32	0	0	1319	0	0	0	0	3846.36	0.880905	3.19645
16	RHD XVI - Sorocaba	Barra do Chapéu	2009	0	0	0	0	0	0	0	0	0	0	0	507	595	842	612	303	512	485	746	494	264	5360	3111885	3464458	7265283	5349389	2308391	2978310	3336731	7192596	5658414	2998212	43663669	0	0	0	0	0	0	0	0	0	0	0	0	0
12	RHD XII - Registro	Barra do Turvo	2009	0	0	0	0	0	0	0	0	0	0	0	859	813	1063	898	582	728	813	1029	774	427	7986	3111885	3464458	7265283	5349389	2308391	2978310	3336731	7192596	5658414	2998212	43663669	0	0	0	0	0	0	0	0	0	0	0	0	0
5	RHD V - Barretos	Barretos	2009	0	0	2	3	1	4	1	1	1	0	13	8381	9168	18631	13692	6132	7871	8662	18719	14980	8371	114607	3111885	3464458	7265283	5349389	2308391	2978310	3336731	7192596	5658414	2998212	43663669	0	0	779.913	1172.08	376.45	1513.56	385.215	384.24	377.731	0	4989.19	1.14264	13.0955
13	RHD XIII - Ribeirão Preto	Barrinha	2009	2	1	0	0	0	2	1	0	0	0	6	2763	2645	5402	2986	904	2652	2637	5076	2795	1076	28936	3111885	3464458	7265283	5349389	2308391	2978310	3336731	7192596	5658414	2998212	43663669	2252.54	1309.81	0	0	0	2246.09	1265.35	0	0	0	7073.79	1.62006	4.68782
1	RHD I - Grande São Paulo	Barueri	2009	0	0	0	0	0	0	0	1	2	0	3	21631	22244	42985	26543	7238	20957	21967	44430	28165	8638	244798	3111885	3464458	7265283	5349389	2308391	2978310	3336731	7192596	5658414	2998212	43663669	0	0	0	0	0	0	0	161.886	401.805	0	563.691	0.129098	3.1603
9	RHD IX - Marília	Bastos	2009	1	2	1	3	4	2	2	0	0	4	19	1651	1767	3316	2634	1077	1655	1763	3141	2702	1343	21049	3111885	3464458	7265283	5349389	2308391	2978310	3336731	7192596	5658414	2998212	43663669	1884.85	3921.29	2190.98	6092.7	8573.41	3599.17	3785.29	0	0	8929.89	38977.6	8.92677	18.79
13	RHD XIII - Ribeirão Preto	Batatais	2009	3	11	19	17	9	6	7	11	12	3	98	4218	4760	9275	7161	3228	4053	4621	8872	7379	4061	57628	3111885	3464458	7265283	5349389	2308391	2978310	3336731	7192596	5658414	2998212	43663669	2213.29	8006.1	14883.1	12699.3	6436.03	4409.05	5054.56	8917.78	9201.92	2214.88	74036	16.956	97.7138
6	RHD VI - Bauru	Bauru	2009	5	4	11	2	4	5	6	7	4	2	50	25895	27837	59090	41833	17690	24653	26475	57724	45782	24400	351379	3111885	3464458	7265283	5349389	2308391	2978310	3336731	7192596	5658414	2998212	43663669	600.866	497.821	1352.48	255.75	521.965	604.046	756.2	872.223	494.379	245.755	6201.49	1.42028	49.9058
5	RHD V - Barretos	Bebedouro	2009	3	14	19	13	5	5	6	7	6	2	80	5654	6298	12434	9295	4364	5348	6156	12269	9842	5523	77183	3111885	3464458	7265283	5349389	2308391	2978310	3336731	7192596	5658414	2998212	43663669	1651.16	7701.24	11101.8	7481.66	2644.81	2784.51	3252.17	4103.69	3449.55	1085.72	45256.4	10.3648	79.9984
2	RHD II - Araçatuba	Bento de Abreu	2009	0	0	0	1	0	1	1	0	1	0	4	213	230	481	335	147	212	219	419	296	174	2726	3111885	3464458	7265283	5349389	2308391	2978310	3336731	7192596	5658414	2998212	43663669	0	0	0	15968.3	0	14048.6	15236.2	0	19116.3	0	64369.4	14.7421	4.0187
9	RHD IX - Marília	Bernardino de Campos	2009	0	0	1	0	0	0	0	0	0	0	1	784	960	1602	1362	766	818	883	1528	1373	1006	11082	3111885	3464458	7265283	5349389	2308391	2978310	3336731	7192596	5658414	2998212	43663669	0	0	4535.13	0	0	0	0	0	0	0	4535.13	1.03865	1.15103
4	RHD IV - Baixada Santista	Bertioga	2009	0	0	0	0	0	0	0	0	0	0	0	4678	4291	8325	5041	1721	4590	4212	8210	4773	1605	47446	3111885	3464458	7265283	5349389	2308391	2978310	3336731	7192596	5658414	2998212	43663669	0	0	0	0	0	0	0	0	0	0	0	0	0
2	RHD II - Araçatuba	Bilac	2009	0	0	0	0	0	0	0	0	0	0	0	430	572	1168	933	475	420	517	1098	960	593	7166	3111885	3464458	7265283	5349389	2308391	2978310	3336731	7192596	5658414	2998212	43663669	0	0	0	0	0	0	0	0	0	0	0	0	0
2	RHD II - Araçatuba	Birigui	2009	0	0	3	2	3	0	0	0	2	1	11	7905	8533	18664	13760	5835	7500	8255	18481	14703	6942	110578	3111885	3464458	7265283	5349389	2308391	2978310	3336731	7192596	5658414	2998212	43663669	0	0	1167.8	777.527	1186.83	0	0	0	769.695	431.895	4333.75	0.99253	10.9752
1	RHD I - Grande São Paulo	Biritiba-Mirim	2009	0	0	0	0	0	0	0	0	0	0	0	2682	2723	4681	3184	1523	2559	2629	4505	3083	1481	29050	3111885	3464458	7265283	5349389	2308391	2978310	3336731	7192596	5658414	2998212	43663669	0	0	0	0	0	0	0	0	0	0	0	0	0
3	RHD III - Araraquara	Boa Esperança do Sul	2009	0	1	0	0	0	0	1	1	0	0	3	1228	1301	2303	1623	651	1180	1236	2179	1551	691	13943	3111885	3464458	7265283	5349389	2308391	2978310	3336731	7192596	5658414	2998212	43663669	0	2662.92	0	0	0	0	2699.62	3300.87	0	0	8663.41	1.98412	2.76646
6	RHD VI - Bauru	Bocaina	2009	0	0	0	0	0	0	0	0	0	0	0	853	917	1872	1359	559	834	889	1763	1276	724	11046	3111885	3464458	7265283	5349389	2308391	2978310	3336731	7192596	5658414	2998212	43663669	0	0	0	0	0	0	0	0	0	0	0	0	0
6	RHD VI - Bauru	Bofete	2009	0	0	0	0	0	0	0	0	0	0	0	806	895	1437	1186	690	819	817	1322	1091	630	9693	3111885	3464458	7265283	5349389	2308391	2978310	3336731	7192596	5658414	2998212	43663669	0	0	0	0	0	0	0	0	0	0	0	0	0
16	RHD XVI - Sorocaba	Boituva	2009	0	0	0	0	0	0	0	0	0	0	0	4033	4153	8845	5550	2074	3857	3953	8258	5371	2368	48462	3111885	3464458	7265283	5349389	2308391	2978310	3336731	7192596	5658414	2998212	43663669	0	0	0	0	0	0	0	0	0	0	0	0	0
7	RHD VII - Campinas	Bom Jesus dos Perdões	2009	0	0	0	1	0	0	0	0	0	0	1	1742	1762	3391	2221	906	1620	1679	3222	2193	969	19705	3111885	3464458	7265283	5349389	2308391	2978310	3336731	7192596	5658414	2998212	43663669	0	0	0	2408.55	0	0	0	0	0	0	2408.55	0.551614	1.08696
16	RHD XVI - Sorocaba	Bom Sucesso de Itararé	2009	0	0	0	0	0	0	0	0	0	0	0	395	404	565	370	144	387	405	543	304	127	3644	3111885	3464458	7265283	5349389	2308391	2978310	3336731	7192596	5658414	2998212	43663669	0	0	0	0	0	0	0	0	0	0	0	0	0
9	RHD IX - Marília	Borá	2009	0	0	0	0	0	0	0	0	0	0	0	61	82	150	100	40	51	72	125	104	42	827	3111885	3464458	7265283	5349389	2308391	2978310	3336731	7192596	5658414	2998212	43663669	0	0	0	0	0	0	0	0	0	0	0	0	0
6	RHD VI - Bauru	Boracéia	2009	0	0	0	0	0	0	0	0	0	0	0	369	404	727	479	264	345	362	635	493	266	4344	3111885	3464458	7265283	5349389	2308391	2978310	3336731	7192596	5658414	2998212	43663669	0	0	0	0	0	0	0	0	0	0	0	0	0
3	RHD III - Araraquara	Borborema	2009	0	0	2	0	0	0	0	1	0	0	3	1075	1139	2431	1966	939	1032	1075	2283	1845	1044	14829	3111885	3464458	7265283	5349389	2308391	2978310	3336731	7192596	5658414	2998212	43663669	0	0	5977.2	0	0	0	0	3150.5	0	0	9127.7	2.09046	3.09994
6	RHD VI - Bauru	Borebi	2009	0	0	0	0	0	0	0	0	0	0	0	210	223	366	273	98	205	216	339	269	128	2327	3111885	3464458	7265283	5349389	2308391	2978310	3336731	7192596	5658414	2998212	43663669	0	0	0	0	0	0	0	0	0	0	0	0	0
6	RHD VI - Bauru	Botucatu	2009	0	1	7	4	4	1	2	9	4	3	35	9979	10330	21185	15166	6833	9387	10070	21081	16154	9120	129305	3111885	3464458	7265283	5349389	2308391	2978310	3336731	7192596	5658414	2998212	43663669	0	335.378	2400.61	1410.89	1351.32	317.28	662.707	3070.7	1401.12	986.254	11936.3	2.73368	35.3479
7	RHD VII - Campinas	Bragança Paulista	2009	4	5	13	13	2	0	3	4	5	1	50	10981	12582	24902	17843	7824	10518	11840	24503	18418	9629	149040	3111885	3464458	7265283	5349389	2308391	2978310	3336731	7192596	5658414	2998212	43663669	1133.55	1376.75	3792.81	3897.44	590.079	0	845.455	1174.16	1536.11	311.373	14657.7	3.35696	50.0322
2	RHD II - Araçatuba	Braúna	2009	0	0	0	0	0	0	0	1	0	0	1	341	409	859	641	352	388	379	770	568	402	5109	3111885	3464458	7265283	5349389	2308391	2978310	3336731	7192596	5658414	2998212	43663669	0	0	0	0	0	0	0	9341.03	0	0	9341.03	2.13931	1.09298
2	RHD II - Araçatuba	Brejo Alegre	2009	0	0	0	0	0	0	0	0	0	0	0	210	237	448	321	160	185	200	419	281	162	2623	3111885	3464458	7265283	5349389	2308391	2978310	3336731	7192596	5658414	2998212	43663669	0	0	0	0	0	0	0	0	0	0	0	0	0
13	RHD XIII - Ribeirão Preto	Brodowski	2009	0	3	1	8	2	2	1	2	2	0	21	1676	1889	3375	2614	1156	1581	1838	3333	2572	1327	21361	3111885	3464458	7265283	5349389	2308391	2978310	3336731	7192596	5658414	2998212	43663669	0	5502.05	2152.68	16371.5	3993.76	3767.63	1815.41	4315.99	4400.01	0	42319	9.69205	20.7032
6	RHD VI - Bauru	Brotas	2009	0	2	8	9	3	0	0	1	1	1	25	1734	1851	3614	2588	1245	1714	1890	3378	2513	1435	21962	3111885	3464458	7265283	5349389	2308391	2978310	3336731	7192596	5658414	2998212	43663669	0	3743.34	16082.5	18603	5562.39	0	0	2129.25	2251.66	2089.35	50461.5	11.5569	25.3812
16	RHD XVI - Sorocaba	Buri	2009	0	0	0	0	0	0	0	0	0	0	0	1963	1957	2993	1986	926	1877	1712	2825	1921	856	19016	3111885	3464458	7265283	5349389	2308391	2978310	3336731	7192596	5658414	2998212	43663669	0	0	0	0	0	0	0	0	0	0	0	0	0
2	RHD II - Araçatuba	Buritama	2009	0	0	1	2	0	0	0	0	0	0	3	1178	1205	2546	2023	1009	1063	1203	2398	2009	1090	15724	3111885	3464458	7265283	5349389	2308391	2978310	3336731	7192596	5658414	2998212	43663669	0	0	2853.61	5288.57	0	0	0	0	0	0	8142.18	1.86475	2.93213
8	RHD VIII - Franca	Buritizal	2009	0	0	1	1	1	0	0	2	0	0	5	312	337	690	507	290	285	291	640	500	284	4136	3111885	3464458	7265283	5349389	2308391	2978310	3336731	7192596	5658414	2998212	43663669	0	0	10529.4	10551.1	7959.97	0	0	22476.9	0	0	51517.3	11.7987	4.87993
6	RHD VI - Bauru	Cabrália Paulista	2009	0	1	1	0	0	0	0	0	1	1	4	381	445	730	515	238	374	397	665	504	269	4518	3111885	3464458	7265283	5349389	2308391	2978310	3336731	7192596	5658414	2998212	43663669	0	7785.3	9952.44	0	0	0	0	0	11227	11145.8	40110.5	9.18625	4.15035
7	RHD VII - Campinas	Cabreúva	2009	0	1	0	0	0	0	0	0	0	0	1	4062	3998	7506	4475	1546	3765	3780	7039	4265	1609	42045	3111885	3464458	7265283	5349389	2308391	2978310	3336731	7192596	5658414	2998212	43663669	0	866.548	0	0	0	0	0	0	0	0	866.548	0.19846	0.834424
17	RHD XVII - Taubaté	Caçapava	2009	1	0	0	1	1	1	0	1	0	0	5	7030	7224	14571	10361	4137	6492	6991	14219	10435	4969	86429	3111885	3464458	7265283	5349389	2308391	2978310	3336731	7192596	5658414	2998212	43663669	442.658	0	0	516.3	557.987	458.766	0	505.844	0	0	2481.56	0.568334	4.91205
17	RHD XVII - Taubaté	Cachoeira Paulista	2009	0	0	1	4	1	2	0	1	2	0	11	2426	2646	4951	3671	1582	2357	2334	4866	3849	2020	30702	3111885	3464458	7265283	5349389	2308391	2978310	3336731	7192596	5658414	2998212	43663669	0	0	1467.44	5828.81	1459.16	2527.2	0	1478.13	2940.2	0	15700.9	3.59588	11.0401
14	RHD XIV - São João da Boa Vista	Caconde	2009	0	0	0	0	0	0	0	0	0	0	0	1585	1727	2698	2405	1195	1541	1729	2640	2232	1307	19059	3111885	3464458	7265283	5349389	2308391	2978310	3336731	7192596	5658414	2998212	43663669	0	0	0	0	0	0	0	0	0	0	0	0	0
6	RHD VI - Bauru	Cafelândia	2009	0	0	3	2	0	0	0	1	1	0	7	1241	1404	2700	2064	1044	1224	1366	2574	2102	1295	17014	3111885	3464458	7265283	5349389	2308391	2978310	3336731	7192596	5658414	2998212	43663669	0	0	8072.54	5183.52	0	0	0	2794.33	2691.92	0	18742.3	4.29242	7.30313
11	RHD XI - Presidente Prudente	Caiabu	2009	0	0	0	0	0	0	0	0	0	0	0	302	373	626	572	284	291	339	600	503	300	4190	3111885	3464458	7265283	5349389	2308391	2978310	3336731	7192596	5658414	2998212	43663669	0	0	0	0	0	0	0	0	0	0	0	0	0
1	RHD I - Grande São Paulo	Caieiras	2009	0	1	2	0	0	0	1	0	0	0	4	7651	7977	14607	10357	2867	7288	7662	15139	10589	3522	87659	3111885	3464458	7265283	5349389	2308391	2978310	3336731	7192596	5658414	2998212	43663669	0	434.306	994.767	0	0	0	435.491	0	0	0	1864.56	0.427029	3.74329
11	RHD XI - Presidente Prudente	Caiuá	2009	0	1	0	0	0	0	0	0	0	0	1	374	473	810	703	343	374	397	686	645	304	5109	3111885	3464458	7265283	5349389	2308391	2978310	3336731	7192596	5658414	2998212	43663669	0	7324.44	0	0	0	0	0	0	0	0	7324.44	1.67747	0.857018
1	RHD I - Grande São Paulo	Cajamar	2009	1	0	2	0	0	0	0	0	1	0	4	6067	6012	11858	6830	1936	5716	5854	11603	6737	2159	64772	3111885	3464458	7265283	5349389	2308391	2978310	3336731	7192596	5658414	2998212	43663669	512.92	0	1225.38	0	0	0	0	0	839.901	0	2578.2	0.590468	3.82458
12	RHD XII - Registro	Cajati	2009	0	1	0	0	0	0	0	0	1	0	2	2928	3000	4502	3084	1420	2818	2858	4477	2828	1353	29268	3111885	3464458	7265283	5349389	2308391	2978310	3336731	7192596	5658414	2998212	43663669	0	1154.82	0	0	0	0	0	0	2000.85	0	3155.67	0.722723	2.11527
5	RHD V - Barretos	Cajobi	2009	1	3	2	3	4	1	1	2	3	3	23	729	857	1744	1273	581	656	773	1483	1201	700	9997	3111885	3464458	7265283	5349389	2308391	2978310	3336731	7192596	5658414	2998212	43663669	4268.7	12127.6	8331.75	12606.6	15892.5	4540.11	4316.6	9700.06	14134.3	12849.5	98767.7	22.6201	22.6133
13	RHD XIII - Ribeirão Preto	Cajuru	2009	0	0	1	0	0	0	0	0	0	0	1	2035	2198	3817	2756	1250	1858	2129	3630	2652	1489	23814	3111885	3464458	7265283	5349389	2308391	2978310	3336731	7192596	5658414	2998212	43663669	0	0	1903.4	0	0	0	0	0	0	0	1903.4	0.435923	1.03811
16	RHD XVI - Sorocaba	Campina do Monte Alegre	2009	0	0	0	0	0	0	0	0	0	0	0	517	534	885	679	314	474	478	855	642	318	5696	3111885	3464458	7265283	5349389	2308391	2978310	3336731	7192596	5658414	2998212	43663669	0	0	0	0	0	0	0	0	0	0	0	0	0
7	RHD VII - Campinas	Campinas	2009	5	11	9	10	5	4	7	13	10	3	77	78065	84162	190448	132208	53057	74578	81420	191730	143804	71936	1101408	3111885	3464458	7265283	5349389	2308391	2978310	3336731	7192596	5658414	2998212	43663669	199.314	452.806	343.335	404.619	217.539	159.742	286.872	487.684	393.481	125.037	3070.43	0.7032	77.451
7	RHD VII - Campinas	Campo Limpo Paulista	2009	0	1	4	0	4	2	3	2	2	1	19	6365	6646	12678	8819	2946	6139	6452	12693	9136	3414	75288	3111885	3464458	7265283	5349389	2308391	2978310	3336731	7192596	5658414	2998212	43663669	0	521.285	2292.25	0	3134.27	970.292	1551.49	1133.32	1238.71	878.211	11719.8	2.68411	20.2081
17	RHD XVII - Taubaté	Campos do Jordão	2009	0	0	0	0	0	0	0	0	0	0	0	4218	4520	8105	5556	1827	4077	4442	8119	5802	2187	48853	3111885	3464458	7265283	5349389	2308391	2978310	3336731	7192596	5658414	2998212	43663669	0	0	0	0	0	0	0	0	0	0	0	0	0
9	RHD IX - Marília	Campos Novos Paulista	2009	0	0	4	2	1	0	1	3	1	0	12	417	416	704	553	323	377	365	639	534	310	4638	3111885	3464458	7265283	5349389	2308391	2978310	3336731	7192596	5658414	2998212	43663669	0	0	41280	19346.8	7146.72	0	9141.73	33768.1	10596.3	0	121280	27.7759	12.8824
12	RHD XII - Registro	Cananéia	2009	0	0	0	0	0	0	0	0	0	0	0	1174	1218	1904	1379	715	1114	1197	1778	1352	755	12586	3111885	3464458	7265283	5349389	2308391	2978310	3336731	7192596	5658414	2998212	43663669	0	0	0	0	0	0	0	0	0	0	0	0	0
17	RHD XVII - Taubaté	Canas	2009	0	0	0	0	0	0	0	0	0	1	1	451	416	723	513	180	422	396	667	480	195	4443	3111885	3464458	7265283	5349389	2308391	2978310	3336731	7192596	5658414	2998212	43663669	0	0	0	0	0	0	0	0	0	15375.4	15375.4	3.52134	1.56453
9	RHD IX - Marília	Cândido Mota	2009	0	0	1	0	0	0	0	0	0	0	1	2318	2569	4704	3853	1806	2244	2444	4669	3949	2137	30693	3111885	3464458	7265283	5349389	2308391	2978310	3336731	7192596	5658414	2998212	43663669	0	0	1544.49	0	0	0	0	0	0	0	1544.49	0.353724	1.08569
3	RHD III - Araraquara	Cândido Rodrigues	2009	0	0	0	0	0	0	0	1	0	0	1	169	169	404	391	236	160	197	398	357	259	2740	3111885	3464458	7265283	5349389	2308391	2978310	3336731	7192596	5658414	2998212	43663669	0	0	0	0	0	0	0	18071.8	0	0	18071.8	4.13888	1.13405
9	RHD IX - Marília	Canitar	2009	0	0	0	1	1	0	0	1	2	0	5	461	427	728	461	181	447	398	711	409	193	4416	3111885	3464458	7265283	5349389	2308391	2978310	3336731	7192596	5658414	2998212	43663669	0	0	0	11603.9	12753.5	0	0	10116.2	27669.5	0	62143.1	14.2322	6.28495
16	RHD XVI - Sorocaba	Capão Bonito	2009	0	0	1	1	0	0	0	0	0	0	2	4352	4541	7460	5219	2405	4095	4419	7317	5137	2616	47561	3111885	3464458	7265283	5349389	2308391	2978310	3336731	7192596	5658414	2998212	43663669	0	0	973.899	1024.98	0	0	0	0	0	0	1998.88	0.457791	2.1773
16	RHD XVI - Sorocaba	Capela do Alto	2009	0	0	0	0	0	0	0	0	0	0	0	1531	1733	3094	2017	862	1587	1570	2679	1837	834	17744	3111885	3464458	7265283	5349389	2308391	2978310	3336731	7192596	5658414	2998212	43663669	0	0	0	0	0	0	0	0	0	0	0	0	0
10	RHD X - Piracicaba	Capivari	2009	0	0	0	0	0	1	0	2	0	0	3	4182	4282	8585	5766	2164	3946	4149	8004	5583	2683	49344	3111885	3464458	7265283	5349389	2308391	2978310	3336731	7192596	5658414	2998212	43663669	0	0	0	0	0	754.767	0	1797.25	0	0	2552.02	0.584472	2.88402
17	RHD XVII - Taubaté	Caraguatatuba	2009	1	0	0	0	0	0	0	0	0	0	1	8758	8850	16886	11599	4974	8537	8630	16419	11685	5454	101792	3111885	3464458	7265283	5349389	2308391	2978310	3336731	7192596	5658414	2998212	43663669	355.319	0	0	0	0	0	0	0	0	0	355.319	0.0813764	0.828346
1	RHD I - Grande São Paulo	Carapicuíba	2009	1	0	1	0	0	0	1	3	1	1	8	33656	32963	66656	40225	12363	32571	32618	67952	43666	15355	378025	3111885	3464458	7265283	5349389	2308391	2978310	3336731	7192596	5658414	2998212	43663669	92.4615	0	108.997	0	0	0	102.297	317.545	129.584	195.26	946.144	0.216689	8.19139
15	RHD XV - São José do Rio Preto	Cardoso	2009	1	0	1	0	0	0	0	0	0	0	2	855	943	1791	1574	881	863	897	1704	1611	1009	12128	3111885	3464458	7265283	5349389	2308391	2978310	3336731	7192596	5658414	2998212	43663669	3639.63	0	4056.55	0	0	0	0	0	0	0	7696.18	1.76261	2.13769
14	RHD XIV - São João da Boa Vista	Casa Branca	2009	2	6	14	7	3	1	1	6	2	1	43	2076	2296	5536	3710	1852	1969	2234	4034	3377	1906	28990	3111885	3464458	7265283	5349389	2308391	2978310	3336731	7192596	5658414	2998212	43663669	2997.96	9053.46	18373.2	10093.2	3739.29	1512.6	1493.61	10698	3351.15	1573.04	62885.5	14.4022	41.7521
13	RHD XIII - Ribeirão Preto	Cássia dos Coqueiros	2009	0	0	0	0	0	0	0	0	0	0	0	207	252	381	383	186	190	231	381	334	186	2731	3111885	3464458	7265283	5349389	2308391	2978310	3336731	7192596	5658414	2998212	43663669	0	0	0	0	0	0	0	0	0	0	0	0	0
2	RHD II - Araçatuba	Castilho	2009	2	0	2	0	0	1	1	1	0	0	7	1457	1634	2793	2241	1066	1438	1496	2831	2191	1102	18249	3111885	3464458	7265283	5349389	2308391	2978310	3336731	7192596	5658414	2998212	43663669	4271.63	0	5202.49	0	0	2071.15	2230.44	2540.66	0	0	16316.4	3.73683	6.81934
15	RHD XV - São José do Rio Preto	Catanduva	2009	1	5	10	11	4	1	7	7	5	0	51	7800	8675	18752	14691	6759	7285	8382	18450	15467	9194	115455	3111885	3464458	7265283	5349389	2308391	2978310	3336731	7192596	5658414	2998212	43663669	398.96	1996.81	3874.4	4005.4	1366.11	408.828	2786.58	2728.9	1829.19	0	19395.2	4.44195	51.2845
15	RHD XV - São José do Rio Preto	Catiguá	2009	0	0	2	0	0	0	0	0	1	0	3	533	561	1291	963	396	550	544	1134	890	420	7282	3111885	3464458	7265283	5349389	2308391	2978310	3336731	7192596	5658414	2998212	43663669	0	0	11255.3	0	0	0	0	0	6357.77	0	17613	4.0338	2.93741
15	RHD XV - São José do Rio Preto	Cedral	2009	0	0	0	0	0	0	1	0	0	0	1	561	585	1287	1021	621	504	566	1250	1015	679	8089	3111885	3464458	7265283	5349389	2308391	2978310	3336731	7192596	5658414	2998212	43663669	0	0	0	0	0	0	5895.28	0	0	0	5895.28	1.35016	1.09214
6	RHD VI - Bauru	Cerqueira César	2009	0	0	0	0	0	0	0	0	0	0	0	1460	1593	2745	2140	971	1492	1521	2689	2025	1189	17825	3111885	3464458	7265283	5349389	2308391	2978310	3336731	7192596	5658414	2998212	43663669	0	0	0	0	0	0	0	0	0	0	0	0	0
16	RHD XVI - Sorocaba	Cerquilho	2009	0	0	1	2	1	0	0	0	0	0	4	2971	3271	7013	4808	1912	2875	3085	6722	4940	2260	39857	3111885	3464458	7265283	5349389	2308391	2978310	3336731	7192596	5658414	2998212	43663669	0	0	1035.97	2225.2	1207.32	0	0	0	0	0	4468.49	1.02339	4.07892
16	RHD XVI - Sorocaba	Cesário Lange	2009	0	0	0	0	0	0	0	0	0	0	0	1257	1298	3008	1822	860	1230	1278	2492	1654	852	15751	3111885	3464458	7265283	5349389	2308391	2978310	3336731	7192596	5658414	2998212	43663669	0	0	0	0	0	0	0	0	0	0	0	0	0
10	RHD X - Piracicaba	Charqueada	2009	0	0	3	3	0	1	2	2	1	1	13	1256	1365	2746	1741	772	1198	1335	2417	1666	842	15338	3111885	3464458	7265283	5349389	2308391	2978310	3336731	7192596	5658414	2998212	43663669	0	0	7937.31	9217.79	0	2486.07	4998.85	5951.67	3396.41	3560.82	37548.9	8.59958	13.19
2	RHD II - Araçatuba	Clementina	2009	0	0	0	0	0	0	0	0	0	0	0	596	607	1396	787	327	619	570	1093	757	369	7121	3111885	3464458	7265283	5349389	2308391	2978310	3336731	7192596	5658414	2998212	43663669	0	0	0	0	0	0	0	0	0	0	0	0	0
5	RHD V - Barretos	Colina	2009	0	0	0	5	6	2	5	5	2	1	26	1323	1506	2936	2189	991	1286	1443	2774	2181	1181	17810	3111885	3464458	7265283	5349389	2308391	2978310	3336731	7192596	5658414	2998212	43663669	0	0	0	12218.8	13976.1	4631.9	11561.8	12964.3	5188.83	2538.71	63080.4	14.4469	25.7299
5	RHD V - Barretos	Colômbia	2009	1	2	3	4	2	2	0	3	0	1	18	493	585	1083	714	315	466	543	971	690	304	6164	3111885	3464458	7265283	5349389	2308391	2978310	3336731	7192596	5658414	2998212	43663669	6312.14	11844.3	20125.4	29968.6	14656.5	12782.4	0	22222.2	0	9862.54	127774	29.2633	18.0379
10	RHD X - Piracicaba	Conchal	2009	0	0	1	0	0	0	0	0	0	0	1	2218	2454	4515	2842	1094	2179	2346	4082	2708	1292	25730	3111885	3464458	7265283	5349389	2308391	2978310	3336731	7192596	5658414	2998212	43663669	0	0	1609.14	0	0	0	0	0	0	0	1609.14	0.368531	0.948231
6	RHD VI - Bauru	Conchas	2009	0	1	0	3	2	0	0	2	1	0	9	1450	1371	2491	2077	1084	1266	1276	2413	2002	1204	16634	3111885	3464458	7265283	5349389	2308391	2978310	3336731	7192596	5658414	2998212	43663669	0	2526.96	0	7726.61	4259.02	0	0	5961.54	2826.38	0	23300.5	5.33636	8.8765
10	RHD X - Piracicaba	Cordeirópolis	2009	0	0	0	0	0	0	0	0	0	0	0	1711	1781	3806	2522	1045	1622	1713	3532	2416	1229	21377	3111885	3464458	7265283	5349389	2308391	2978310	3336731	7192596	5658414	2998212	43663669	0	0	0	0	0	0	0	0	0	0	0	0	0
2	RHD II - Araçatuba	Coroados	2009	0	0	0	0	0	0	0	0	0	0	0	408	429	876	656	306	390	445	838	662	305	5315	3111885	3464458	7265283	5349389	2308391	2978310	3336731	7192596	5658414	2998212	43663669	0	0	0	0	0	0	0	0	0	0	0	0	0
6	RHD VI - Bauru	Coronel Macedo	2009	0	0	0	0	0	0	0	0	0	0	0	451	488	748	700	308	406	450	706	616	325	5198	3111885	3464458	7265283	5349389	2308391	2978310	3336731	7192596	5658414	2998212	43663669	0	0	0	0	0	0	0	0	0	0	0	0	0
10	RHD X - Piracicaba	Corumbataí	2009	0	0	0	0	0	0	0	0	0	0	0	288	385	641	493	243	328	308	626	427	240	3979	3111885	3464458	7265283	5349389	2308391	2978310	3336731	7192596	5658414	2998212	43663669	0	0	0	0	0	0	0	0	0	0	0	0	0
7	RHD VII - Campinas	Cosmópolis	2009	0	1	2	0	0	0	0	0	1	0	4	5056	5011	10575	6916	2362	4848	4891	10098	6710	2765	59232	3111885	3464458	7265283	5349389	2308391	2978310	3336731	7192596	5658414	2998212	43663669	0	691.371	1374.05	0	0	0	0	0	843.281	0	2908.7	0.66616	3.9458
15	RHD XV - São José do Rio Preto	Cosmorama	2009	0	0	1	0	0	0	0	1	0	0	2	468	537	1130	1027	620	443	506	1033	1011	662	7437	3111885	3464458	7265283	5349389	2308391	2978310	3336731	7192596	5658414	2998212	43663669	0	0	6429.45	0	0	0	0	6962.82	0	0	13392.3	3.06714	2.28104
1	RHD I - Grande São Paulo	Cotia	2009	0	0	0	1	0	0	0	0	0	0	1	17935	17927	34540	23026	6870	17372	17404	35418	23737	8063	202292	3111885	3464458	7265283	5349389	2308391	2978310	3336731	7192596	5658414	2998212	43663669	0	0	0	232.32	0	0	0	0	0	0	232.32	0.0532066	1.07633
13	RHD XIII - Ribeirão Preto	Cravinhos	2009	0	0	0	0	0	0	0	0	1	0	1	2593	2900	5582	3831	1503	2465	2670	5127	3794	1848	32313	3111885	3464458	7265283	5349389	2308391	2978310	3336731	7192596	5658414	2998212	43663669	0	0	0	0	0	0	0	0	1491.41	0	1491.41	0.341568	1.10371
8	RHD VIII - Franca	Cristais Paulista	2009	1	0	0	2	0	0	0	1	0	0	4	612	696	1286	975	413	625	655	1179	893	383	7717	3111885	3464458	7265283	5349389	2308391	2978310	3336731	7192596	5658414	2998212	43663669	5084.78	0	0	10973.1	0	0	0	6100.59	0	0	22158.5	5.07481	3.91623
9	RHD IX - Marília	Cruzália	2009	0	0	0	0	0	0	0	0	0	0	0	153	185	352	347	132	153	190	329	353	175	2369	3111885	3464458	7265283	5349389	2308391	2978310	3336731	7192596	5658414	2998212	43663669	0	0	0	0	0	0	0	0	0	0	0	0	0
17	RHD XVII - Taubaté	Cruzeiro	2009	0	1	1	2	0	1	0	2	0	0	7	6234	6661	12549	9644	3792	5965	6366	12478	10140	5118	78947	3111885	3464458	7265283	5349389	2308391	2978310	3336731	7192596	5658414	2998212	43663669	0	520.111	578.953	1109.37	0	499.298	0	1152.84	0	0	3860.58	0.884162	6.9802
4	RHD IV - Baixada Santista	Cubatão	2009	0	0	1	0	0	0	0	0	0	0	1	10820	10610	21650	14265	3829	10330	10388	20626	13814	4886	121218	3111885	3464458	7265283	5349389	2308391	2978310	3336731	7192596	5658414	2998212	43663669	0	0	335.579	0	0	0	0	0	0	0	335.579	0.0768554	0.931626
17	RHD XVII - Taubaté	Cunha	2009	0	0	0	0	0	0	0	0	0	0	0	1768	2177	3399	2806	1515	1658	2018	3253	2651	1362	22607	3111885	3464458	7265283	5349389	2308391	2978310	3336731	7192596	5658414	2998212	43663669	0	0	0	0	0	0	0	0	0	0	0	0	0
3	RHD III - Araraquara	Descalvado	2009	0	1	5	2	0	0	1	5	0	1	15	2243	2545	5304	3928	1829	2144	2481	5080	3960	2248	31762	3111885	3464458	7265283	5349389	2308391	2978310	3336731	7192596	5658414	2998212	43663669	0	1361.28	6848.87	2723.72	0	0	1344.91	7079.33	0	1333.72	20691.8	4.73891	15.0517
1	RHD I - Grande São Paulo	Diadema	2009	0	0	0	0	0	0	0	0	0	0	0	33915	33976	70438	42983	12065	32962	33562	72111	46721	15612	394345	3111885	3464458	7265283	5349389	2308391	2978310	3336731	7192596	5658414	2998212	43663669	0	0	0	0	0	0	0	0	0	0	0	0	0
15	RHD XV - São José do Rio Preto	Dirce Reis	2009	0	0	0	0	0	0	0	0	0	0	0	122	128	264	233	153	98	131	235	218	150	1732	3111885	3464458	7265283	5349389	2308391	2978310	3336731	7192596	5658414	2998212	43663669	0	0	0	0	0	0	0	0	0	0	0	0	0
14	RHD XIV - São João da Boa Vista	Divinolândia	2009	0	0	0	0	0	0	0	0	0	0	0	695	960	1797	1610	785	742	934	1741	1512	828	11604	3111885	3464458	7265283	5349389	2308391	2978310	3336731	7192596	5658414	2998212	43663669	0	0	0	0	0	0	0	0	0	0	0	0	0
3	RHD III - Araraquara	Dobrada	2009	1	0	0	0	0	0	0	0	0	0	1	755	786	1578	799	314	706	686	1304	796	361	8085	3111885	3464458	7265283	5349389	2308391	2978310	3336731	7192596	5658414	2998212	43663669	4121.7	0	0	0	0	0	0	0	0	0	4121.7	0.943966	0.763197
6	RHD VI - Bauru	Dois Córregos	2009	1	1	4	5	2	1	2	1	2	1	20	2106	2090	4304	2883	1418	2020	2039	3886	2786	1744	25276	3111885	3464458	7265283	5349389	2308391	2978310	3336731	7192596	5658414	2998212	43663669	1477.63	1657.64	6752.12	9277.47	3255.84	1474.41	3272.91	1850.9	4062.03	1719.16	34800.1	7.97004	20.1451
15	RHD XV - São José do Rio Preto	Dolcinópolis	2009	0	0	0	0	0	0	0	0	0	0	0	148	185	305	315	179	123	144	302	279	181	2161	3111885	3464458	7265283	5349389	2308391	2978310	3336731	7192596	5658414	2998212	43663669	0	0	0	0	0	0	0	0	0	0	0	0	0
3	RHD III - Araraquara	Dourado	2009	0	0	0	0	0	0	0	0	0	0	0	654	705	1420	1162	596	538	675	1319	1109	679	8857	3111885	3464458	7265283	5349389	2308391	2978310	3336731	7192596	5658414	2998212	43663669	0	0	0	0	0	0	0	0	0	0	0	0	0
11	RHD XI - Presidente Prudente	Dracena	2009	2	3	4	2	3	0	0	5	4	2	25	2743	3249	7328	5742	3000	2685	3096	6547	6141	3730	44261	3111885	3464458	7265283	5349389	2308391	2978310	3336731	7192596	5658414	2998212	43663669	2268.96	3198.95	3965.77	1863.25	2308.39	0	0	5493.05	3685.66	1607.62	24391.6	5.58626	24.7253
6	RHD VI - Bauru	Duartina	2009	0	1	3	3	1	0	0	1	0	0	9	886	1025	1859	1599	848	839	934	1917	1645	1073	12625	3111885	3464458	7265283	5349389	2308391	2978310	3336731	7192596	5658414	2998212	43663669	0	3379.96	11724.5	10036.4	2722.16	0	0	3752.01	0	0	31615	7.24057	9.14122
13	RHD XIII - Ribeirão Preto	Dumont	2009	0	0	1	1	1	3	0	2	0	0	8	643	721	1469	980	371	658	671	1385	931	385	8214	3111885	3464458	7265283	5349389	2308391	2978310	3336731	7192596	5658414	2998212	43663669	0	0	4945.73	5458.56	6222.08	13578.9	0	10386.4	0	0	40591.7	9.29645	7.6361
9	RHD IX - Marília	Echaporã	2009	0	0	2	3	0	0	0	0	0	0	5	499	597	956	787	415	506	555	945	799	487	6546	3111885	3464458	7265283	5349389	2308391	2978310	3336731	7192596	5658414	2998212	43663669	0	0	15199.3	20391.6	0	0	0	0	0	0	35590.9	8.15115	5.33574
12	RHD XII - Registro	Eldorado	2009	0	0	0	0	0	0	0	0	0	0	0	1556	1676	2074	1566	879	1464	1538	2058	1387	820	15018	3111885	3464458	7265283	5349389	2308391	2978310	3336731	7192596	5658414	2998212	43663669	0	0	0	0	0	0	0	0	0	0	0	0	0
10	RHD X - Piracicaba	Elias Fausto	2009	0	0	1	0	1	0	0	0	1	0	3	1361	1525	2948	1842	715	1307	1316	2565	1693	790	16062	3111885	3464458	7265283	5349389	2308391	2978310	3336731	7192596	5658414	2998212	43663669	0	0	2464.48	0	3228.52	0	0	0	3342.24	0	9035.24	2.06928	3.32368
15	RHD XV - São José do Rio Preto	Elisiário	2009	0	0	0	0	0	0	0	1	1	0	2	218	268	609	389	199	207	218	496	348	210	3162	3111885	3464458	7265283	5349389	2308391	2978310	3336731	7192596	5658414	2998212	43663669	0	0	0	0	0	0	0	14501.2	16259.8	0	30761	7.04499	2.22763
15	RHD XV - São José do Rio Preto	Embaúba	2009	1	1	1	1	3	1	0	0	1	0	9	190	176	435	345	159	159	181	371	314	168	2498	3111885	3464458	7265283	5349389	2308391	2978310	3336731	7192596	5658414	2998212	43663669	16378.3	19684.4	16701.8	15505.5	43554.5	18731.5	0	0	18020.4	0	148577	34.0275	8.50007
1	RHD I - Grande São Paulo	Embu das Artes	2009	0	0	0	1	0	0	0	0	0	1	2	22878	22775	42898	24791	7009	21837	22400	44501	26875	8292	244256	3111885	3464458	7265283	5349389	2308391	2978310	3336731	7192596	5658414	2998212	43663669	0	0	0	215.779	0	0	0	0	0	361.579	577.358	0.132229	3.22976
1	RHD I - Grande São Paulo	Embu-Guaçu	2009	0	0	0	0	0	0	0	0	0	0	0	5751	6066	10481	7057	2852	5548	5846	10535	7065	2858	64059	3111885	3464458	7265283	5349389	2308391	2978310	3336731	7192596	5658414	2998212	43663669	0	0	0	0	0	0	0	0	0	0	0	0	0
11	RHD XI - Presidente Prudente	Emilianópolis	2009	0	0	0	0	0	0	0	0	0	0	0	207	248	472	417	231	206	238	453	381	243	3096	3111885	3464458	7265283	5349389	2308391	2978310	3336731	7192596	5658414	2998212	43663669	0	0	0	0	0	0	0	0	0	0	0	0	0
10	RHD X - Piracicaba	Engenheiro Coelho	2009	0	0	1	2	0	2	0	0	1	0	6	1513	1483	3167	1549	544	1398	1344	2721	1387	561	15667	3111885	3464458	7265283	5349389	2308391	2978310	3336731	7192596	5658414	2998212	43663669	0	0	2294.06	6906.89	0	4260.82	0	0	4079.61	0	17541.4	4.01738	6.29404
14	RHD XIV - São João da Boa Vista	Espírito Santo do Pinhal	2009	1	0	5	6	4	1	0	3	1	2	23	2983	3441	6892	5419	2531	2881	3387	6673	5651	3132	42990	3111885	3464458	7265283	5349389	2308391	2978310	3336731	7192596	5658414	2998212	43663669	1043.21	0	5270.81	5922.93	3648.19	1033.78	0	3233.6	1001.31	1914.57	23068.4	5.2832	22.7125
9	RHD IX - Marília	Espírito Santo do Turvo	2009	0	0	0	0	0	0	0	0	0	0	0	411	403	713	501	178	388	390	667	472	193	4316	3111885	3464458	7265283	5349389	2308391	2978310	3336731	7192596	5658414	2998212	43663669	0	0	0	0	0	0	0	0	0	0	0	0	0
15	RHD XV - São José do Rio Preto	Estrela d'Oeste	2009	0	0	0	0	0	0	0	0	0	0	0	578	622	1391	1146	562	531	599	1308	1070	643	8450	3111885	3464458	7265283	5349389	2308391	2978310	3336731	7192596	5658414	2998212	43663669	0	0	0	0	0	0	0	0	0	0	0	0	0
11	RHD XI - Presidente Prudente	Estrela do Norte	2009	0	0	0	0	0	0	0	0	0	0	0	234	280	411	350	146	213	226	398	317	157	2732	3111885	3464458	7265283	5349389	2308391	2978310	3336731	7192596	5658414	2998212	43663669	0	0	0	0	0	0	0	0	0	0	0	0	0
11	RHD XI - Presidente Prudente	Euclides da Cunha Paulista	2009	0	0	0	0	0	0	0	0	0	0	0	917	997	1508	1090	535	847	939	1488	1087	510	9918	3111885	3464458	7265283	5349389	2308391	2978310	3336731	7192596	5658414	2998212	43663669	0	0	0	0	0	0	0	0	0	0	0	0	0
6	RHD VI - Bauru	Fartura	2009	0	0	0	1	0	0	0	0	0	0	1	1140	1311	2347	1950	996	1239	1321	2337	1955	1139	15735	3111885	3464458	7265283	5349389	2308391	2978310	3336731	7192596	5658414	2998212	43663669	0	0	0	2743.28	0	0	0	0	0	0	2743.28	0.628274	0.98859
15	RHD XV - São José do Rio Preto	Fernandópolis	2009	3	3	9	9	2	1	4	8	4	5	48	4210	5059	10351	8634	4401	4171	4789	10187	9164	5326	66292	3111885	3464458	7265283	5349389	2308391	2978310	3336731	7192596	5658414	2998212	43663669	2217.5	2054.43	6317.03	5576.15	1049.03	714.052	2787	5648.45	2469.84	2814.69	31648.2	7.24817	48.0496
15	RHD XV - São José do Rio Preto	Fernando Prestes	2009	0	0	2	0	0	0	0	1	1	1	5	374	388	842	736	482	359	400	865	718	521	5685	3111885	3464458	7265283	5349389	2308391	2978310	3336731	7192596	5658414	2998212	43663669	0	0	17257.2	0	0	0	0	8315.14	7880.8	5754.73	39207.9	8.97952	5.10486
9	RHD IX - Marília	Fernão	2009	0	0	0	0	0	0	0	0	1	0	1	116	129	260	182	132	128	121	238	184	106	1596	3111885	3464458	7265283	5349389	2308391	2978310	3336731	7192596	5658414	2998212	43663669	0	0	0	0	0	0	0	0	30752.2	0	30752.2	7.04298	1.12406
1	RHD I - Grande São Paulo	Ferraz de Vasconcelos	2009	0	0	1	0	0	0	0	0	0	0	1	16010	16748	28748	18142	4817	15310	16368	29490	19126	6089	170848	3111885	3464458	7265283	5349389	2308391	2978310	3336731	7192596	5658414	2998212	43663669	0	0	252.723	0	0	0	0	0	0	0	252.723	0.0578795	0.988859
11	RHD XI - Presidente Prudente	Flora Rica	2009	0	0	1	1	0	0	0	0	0	0	2	115	180	230	243	166	98	146	235	251	177	1841	3111885	3464458	7265283	5349389	2308391	2978310	3336731	7192596	5658414	2998212	43663669	0	0	31588.2	22013.9	0	0	0	0	0	0	53602.1	12.2761	2.26004
15	RHD XV - São José do Rio Preto	Floreal	2009	0	0	0	0	0	0	0	0	0	0	0	167	233	437	448	280	134	207	407	472	324	3109	3111885	3464458	7265283	5349389	2308391	2978310	3336731	7192596	5658414	2998212	43663669	0	0	0	0	0	0	0	0	0	0	0	0	0
9	RHD IX - Marília	Flórida Paulista	2009	0	0	2	2	0	0	0	0	1	0	5	948	997	2841	1572	793	868	999	1742	1403	900	13063	3111885	3464458	7265283	5349389	2308391	2978310	3336731	7192596	5658414	2998212	43663669	0	0	5114.6	6805.84	0	0	0	0	4033.08	0	15953.5	3.65373	4.77286
9	RHD IX - Marília	Florínia	2009	0	0	0	0	0	0	0	0	0	0	0	215	244	423	371	190	220	238	425	391	220	2937	3111885	3464458	7265283	5349389	2308391	2978310	3336731	7192596	5658414	2998212	43663669	0	0	0	0	0	0	0	0	0	0	0	0	0
8	RHD VIII - Franca	Franca	2009	12	11	33	25	16	14	11	32	20	11	185	26147	28234	52416	38940	14835	25244	26930	52580	40781	18973	325080	3111885	3464458	7265283	5349389	2308391	2978310	3336731	7192596	5658414	2998212	43663669	1428.18	1349.76	4574.07	3434.38	2489.67	1651.73	1362.94	4377.39	2775.02	1738.28	25181.4	5.76713	187.478
1	RHD I - Grande São Paulo	Francisco Morato	2009	0	2	1	1	1	0	4	1	1	1	12	15919	16124	26399	16061	4327	15353	15413	26208	16561	4714	157079	3111885	3464458	7265283	5349389	2308391	2978310	3336731	7192596	5658414	2998212	43663669	0	429.727	275.211	333.067	533.485	0	865.952	274.443	341.671	636.023	3689.58	0.845	13.2732
1	RHD I - Grande São Paulo	Franco da Rocha	2009	1	4	1	4	0	1	1	3	0	1	16	11734	12248	26425	14299	4399	11053	11462	22543	14176	4965	133304	3111885	3464458	7265283	5349389	2308391	2978310	3336731	7192596	5658414	2998212	43663669	265.202	1131.44	274.94	1496.44	0	269.457	291.112	957.184	0	603.869	5289.64	1.21145	16.1491
2	RHD II - Araçatuba	Gabriel Monteiro	2009	0	0	0	0	0	0	0	0	0	0	0	189	196	438	399	205	154	186	400	389	231	2787	3111885	3464458	7265283	5349389	2308391	2978310	3336731	7192596	5658414	2998212	43663669	0	0	0	0	0	0	0	0	0	0	0	0	0
9	RHD IX - Marília	Gália	2009	0	0	1	0	0	0	0	0	0	0	1	492	618	1120	917	529	506	551	1096	889	571	7289	3111885	3464458	7265283	5349389	2308391	2978310	3336731	7192596	5658414	2998212	43663669	0	0	6486.86	0	0	0	0	0	0	0	6486.86	1.48564	1.08288
9	RHD IX - Marília	Garça	2009	0	0	0	1	0	0	0	0	0	1	2	3322	3583	6951	5355	2601	3162	3523	6906	5652	3309	44364	3111885	3464458	7265283	5349389	2308391	2978310	3336731	7192596	5658414	2998212	43663669	0	0	0	998.952	0	0	0	0	0	906.078	1905.03	0.436296	1.93559
15	RHD XV - São José do Rio Preto	Gastão Vidigal	2009	0	0	0	0	0	0	0	0	0	0	0	309	304	982	474	254	328	274	597	456	281	4259	3111885	3464458	7265283	5349389	2308391	2978310	3336731	7192596	5658414	2998212	43663669	0	0	0	0	0	0	0	0	0	0	0	0	0
3	RHD III - Araraquara	Gavião Peixoto	2009	0	0	1	1	0	0	0	0	0	0	2	401	404	821	529	201	358	398	728	460	220	4520	3111885	3464458	7265283	5349389	2308391	2978310	3336731	7192596	5658414	2998212	43663669	0	0	8849.31	10112.3	0	0	0	0	0	0	18961.6	4.34264	1.96287
15	RHD XV - São José do Rio Preto	General Salgado	2009	0	0	0	0	0	0	0	0	0	0	0	744	844	1699	1515	757	704	821	1632	1508	767	10991	3111885	3464458	7265283	5349389	2308391	2978310	3336731	7192596	5658414	2998212	43663669	0	0	0	0	0	0	0	0	0	0	0	0	0
6	RHD VI - Bauru	Getulina	2009	0	0	0	0	0	0	0	0	0	1	1	745	861	2498	1310	630	788	852	1449	1154	753	11040	3111885	3464458	7265283	5349389	2308391	2978310	3336731	7192596	5658414	2998212	43663669	0	0	0	0	0	0	0	0	0	3981.69	3981.69	0.9119	1.00674
2	RHD II - Araçatuba	Glicério	2009	0	0	2	1	1	0	0	0	0	0	4	360	400	726	604	286	367	389	694	542	316	4684	3111885	3464458	7265283	5349389	2308391	2978310	3336731	7192596	5658414	2998212	43663669	0	0	20014.6	8856.6	8071.3	0	0	0	0	0	36942.5	8.46069	3.96298
6	RHD VI - Bauru	Guaiçara	2009	0	0	1	2	0	0	1	0	0	0	4	941	941	1784	1285	542	850	932	1736	1249	588	10848	3111885	3464458	7265283	5349389	2308391	2978310	3336731	7192596	5658414	2998212	43663669	0	0	4072.47	8325.9	0	0	3580.18	0	0	0	15978.5	3.65946	3.96978
9	RHD IX - Marília	Guaimbê	2009	0	0	0	0	0	1	0	0	0	0	1	478	497	862	627	337	454	475	822	623	387	5562	3111885	3464458	7265283	5349389	2308391	2978310	3336731	7192596	5658414	2998212	43663669	0	0	0	0	0	6560.15	0	0	0	0	6560.15	1.50243	0.835651
5	RHD V - Barretos	Guaíra	2009	2	13	23	17	7	4	8	12	15	6	107	2900	3087	6471	4753	1962	2818	2896	6285	4730	2333	38235	3111885	3464458	7265283	5349389	2308391	2978310	3336731	7192596	5658414	2998212	43663669	2146.13	14589.6	25823.1	19133.1	8235.85	4227.55	9217.49	13732.9	17944.2	7710.79	122761	28.1151	107.498
15	RHD XV - São José do Rio Preto	Guapiaçu	2009	0	0	1	3	0	0	0	0	1	0	5	1265	1414	3205	2345	995	1217	1337	2941	2204	1123	18046	3111885	3464458	7265283	5349389	2308391	2978310	3336731	7192596	5658414	2998212	43663669	0	0	2266.86	6843.57	0	0	0	0	2567.34	0	11677.8	2.67448	4.82637
16	RHD XVI - Sorocaba	Guapiara	2009	0	0	1	0	0	0	0	0	0	0	1	1718	1894	2723	2145	1094	1616	1830	2605	2024	1024	18673	3111885	3464458	7265283	5349389	2308391	2978310	3336731	7192596	5658414	2998212	43663669	0	0	2668.12	0	0	0	0	0	0	0	2668.12	0.611061	1.14103
8	RHD VIII - Franca	Guará	2009	0	0	0	2	0	0	1	1	0	1	5	1874	1797	3375	2284	915	1841	1713	3206	2205	1137	20347	3111885	3464458	7265283	5349389	2308391	2978310	3336731	7192596	5658414	2998212	43663669	0	0	0	4684.23	0	0	1947.89	2243.48	0	2636.95	11512.5	2.63664	5.36478
2	RHD II - Araçatuba	Guaraçaí	2009	1	0	2	0	1	0	0	1	1	1	7	585	628	1326	1176	668	559	650	1283	1146	698	8719	3111885	3464458	7265283	5349389	2308391	2978310	3336731	7192596	5658414	2998212	43663669	5319.46	0	10958.2	0	3455.68	0	0	5606.08	4937.53	4295.43	34572.4	7.91788	6.9036
5	RHD V - Barretos	Guaraci	2009	0	1	1	0	0	0	0	0	0	0	2	844	839	1753	1198	580	817	876	1540	1097	619	10163	3111885	3464458	7265283	5349389	2308391	2978310	3336731	7192596	5658414	2998212	43663669	0	4129.27	4144.49	0	0	0	0	0	0	0	8273.76	1.89488	1.92577
15	RHD XV - São José do Rio Preto	Guarani d'Oeste	2009	0	2	0	0	0	0	0	0	1	2	5	143	162	284	269	145	152	139	297	267	172	2030	3111885	3464458	7265283	5349389	2308391	2978310	3336731	7192596	5658414	2998212	43663669	0	42771.1	0	0	0	0	0	0	21192.6	34862.9	98826.6	22.6336	4.59462
9	RHD IX - Marília	Guarantã	2009	0	0	4	0	0	1	0	1	0	0	6	595	627	1069	716	341	562	553	1000	752	367	6582	3111885	3464458	7265283	5349389	2308391	2978310	3336731	7192596	5658414	2998212	43663669	0	0	27185.3	0	0	5299.48	0	7192.6	0	0	39677.4	9.08706	5.9811
2	RHD II - Araçatuba	Guararapes	2009	1	3	9	11	1	0	1	6	3	1	36	2304	2497	4956	3997	1853	2065	2337	4879	4096	2340	31324	3111885	3464458	7265283	5349389	2308391	2978310	3336731	7192596	5658414	2998212	43663669	1350.64	4162.34	13193.6	14721.9	1245.76	0	1427.78	8845.17	4144.35	1281.29	50372.8	11.5365	36.1371
1	RHD I - Grande São Paulo	Guararema	2009	0	0	0	0	0	0	0	0	0	0	0	2185	2438	4291	3056	1375	2010	2273	4143	3041	1426	26238	3111885	3464458	7265283	5349389	2308391	2978310	3336731	7192596	5658414	2998212	43663669	0	0	0	0	0	0	0	0	0	0	0	0	0
17	RHD XVII - Taubaté	Guaratinguetá	2009	3	2	15	13	3	7	1	4	7	5	60	8356	9456	18095	14159	5838	8029	9101	18496	15395	7682	114607	3111885	3464458	7265283	5349389	2308391	2978310	3336731	7192596	5658414	2998212	43663669	1117.24	732.753	6022.62	4911.51	1186.22	2596.61	366.633	1555.49	2572.84	1951.45	23013.4	5.2706	60.4048
16	RHD XVI - Sorocaba	Guareí	2009	0	0	0	0	0	0	0	0	0	0	0	1007	1264	4133	1767	678	960	1045	1806	1300	635	14595	3111885	3464458	7265283	5349389	2308391	2978310	3336731	7192596	5658414	2998212	43663669	0	0	0	0	0	0	0	0	0	0	0	0	0
13	RHD XIII - Ribeirão Preto	Guariba	2009	1	0	0	0	0	0	0	1	0	0	2	3211	3278	6542	4030	1357	2995	3092	6060	3882	1670	36117	3111885	3464458	7265283	5349389	2308391	2978310	3336731	7192596	5658414	2998212	43663669	969.133	0	0	0	0	0	0	1186.9	0	0	2156.03	0.493781	1.78339
4	RHD IV - Baixada Santista	Guarujá	2009	0	0	0	1	0	0	0	0	0	0	1	26329	26691	49056	33572	10913	25204	26097	50104	34949	13915	296830	3111885	3464458	7265283	5349389	2308391	2978310	3336731	7192596	5658414	2998212	43663669	0	0	0	159.341	0	0	0	0	0	0	159.341	0.0364928	1.08321
1	RHD I - Grande São Paulo	Guarulhos	2009	1	2	4	3	1	2	0	1	2	0	16	110516	110064	215533	136929	40558	106316	108147	217453	145700	52707	1243923	3111885	3464458	7265283	5349389	2308391	2978310	3336731	7192596	5658414	2998212	43663669	28.1578	62.9535	134.834	117.201	56.9158	56.0275	0	33.0766	77.6721	0	566.838	0.129819	16.1485
13	RHD XIII - Ribeirão Preto	Guatapará	2009	0	0	0	0	0	0	0	0	1	0	1	621	653	1154	882	381	609	623	1061	768	362	7114	3111885	3464458	7265283	5349389	2308391	2978310	3336731	7192596	5658414	2998212	43663669	0	0	0	0	0	0	0	0	7367.73	0	7367.73	1.68738	1.2004
2	RHD II - Araçatuba	Guzolândia	2009	0	0	0	0	0	0	0	0	0	0	0	402	413	806	599	286	380	399	704	577	284	4850	3111885	3464458	7265283	5349389	2308391	2978310	3336731	7192596	5658414	2998212	43663669	0	0	0	0	0	0	0	0	0	0	0	0	0
9	RHD IX - Marília	Herculândia	2009	0	0	2	0	0	0	0	0	0	0	2	714	768	1465	1023	523	724	722	1331	1050	564	8884	3111885	3464458	7265283	5349389	2308391	2978310	3336731	7192596	5658414	2998212	43663669	0	0	9918.48	0	0	0	0	0	0	0	9918.48	2.27156	2.01806
7	RHD VII - Campinas	Holambra	2009	0	3	2	3	0	0	0	1	0	0	9	921	971	2033	1385	482	843	875	1943	1336	470	11259	3111885	3464458	7265283	5349389	2308391	2978310	3336731	7192596	5658414	2998212	43663669	0	10703.8	7147.35	11587.1	0	0	0	3701.8	0	0	33140.1	7.58985	8.54541
7	RHD VII - Campinas	Hortolândia	2009	2	1	6	4	1	3	4	0	2	0	23	16793	17938	36365	22117	6192	15745	17310	33130	21874	7200	194664	3111885	3464458	7265283	5349389	2308391	2978310	3336731	7192596	5658414	2998212	43663669	370.617	193.135	1198.73	967.471	372.802	567.477	771.053	0	517.364	0	4958.65	1.13565	22.1069
6	RHD VI - Bauru	Iacanga	2009	0	0	1	0	0	0	1	0	0	0	2	742	862	1826	1246	602	745	761	1525	1150	688	10147	3111885	3464458	7265283	5349389	2308391	2978310	3336731	7192596	5658414	2998212	43663669	0	0	3978.8	0	0	0	4384.67	0	0	0	8363.46	1.91543	1.94359
9	RHD IX - Marília	Iacri	2009	2	2	4	0	1	1	0	0	1	0	11	531	521	1040	858	433	449	504	942	854	505	6637	3111885	3464458	7265283	5349389	2308391	2978310	3336731	7192596	5658414	2998212	43663669	11720.8	13299.3	27943.4	0	5331.16	6633.21	0	0	6625.78	0	71553.6	16.3875	10.8764
6	RHD VI - Bauru	Iaras	2009	0	0	0	0	0	0	0	0	0	0	0	525	714	1440	1082	313	443	402	673	491	180	6263	3111885	3464458	7265283	5349389	2308391	2978310	3336731	7192596	5658414	2998212	43663669	0	0	0	0	0	0	0	0	0	0	0	0	0
3	RHD III - Araraquara	Ibaté	2009	0	2	0	1	0	0	0	0	0	0	3	2860	2925	5790	3426	1192	2554	2670	5178	3328	1317	31240	3111885	3464458	7265283	5349389	2308391	2978310	3336731	7192596	5658414	2998212	43663669	0	2368.86	0	1561.41	0	0	0	0	0	0	3930.27	0.900124	2.81199
15	RHD XV - São José do Rio Preto	Ibirá	2009	0	1	0	1	0	0	0	0	0	0	2	782	800	1898	1341	734	759	857	1637	1372	901	11081	3111885	3464458	7265283	5349389	2308391	2978310	3336731	7192596	5658414	2998212	43663669	0	4330.57	0	3989.1	0	0	0	0	0	0	8319.68	1.9054	2.11137
9	RHD IX - Marília	Ibirarema	2009	0	0	0	1	0	0	0	0	0	0	1	574	613	1039	834	421	533	575	969	795	475	6828	3111885	3464458	7265283	5349389	2308391	2978310	3336731	7192596	5658414	2998212	43663669	0	0	0	6414.14	0	0	0	0	0	0	6414.14	1.46899	1.00302
3	RHD III - Araraquara	Ibitinga	2009	0	0	0	0	0	0	0	0	0	0	0	3933	4346	9314	6532	2849	3802	4139	8936	6780	3478	54109	3111885	3464458	7265283	5349389	2308391	2978310	3336731	7192596	5658414	2998212	43663669	0	0	0	0	0	0	0	0	0	0	0	0	0
16	RHD XVI - Sorocaba	Ibiúna	2009	0	0	0	0	0	0	0	0	0	0	0	6551	6768	11907	8349	3800	6056	6506	11339	7820	3567	72663	3111885	3464458	7265283	5349389	2308391	2978310	3336731	7192596	5658414	2998212	43663669	0	0	0	0	0	0	0	0	0	0	0	0	0
15	RHD XV - São José do Rio Preto	Icém	2009	1	0	0	0	0	0	0	0	0	0	1	655	619	1384	872	371	572	619	1201	888	434	7615	3111885	3464458	7265283	5349389	2308391	2978310	3336731	7192596	5658414	2998212	43663669	4750.97	0	0	0	0	0	0	0	0	0	4750.97	1.08808	0.828575
11	RHD XI - Presidente Prudente	Iepê	2009	0	0	1	0	0	0	0	0	0	0	1	586	646	1149	982	540	585	657	1126	968	576	7815	3111885	3464458	7265283	5349389	2308391	2978310	3336731	7192596	5658414	2998212	43663669	0	0	6323.14	0	0	0	0	0	0	0	6323.14	1.44815	1.13173
6	RHD VI - Bauru	Igaraçu do Tietê	2009	0	0	0	0	0	0	0	0	0	0	0	1949	2060	4074	3001	1009	1838	1976	3985	2864	1214	23970	3111885	3464458	7265283	5349389	2308391	2978310	3336731	7192596	5658414	2998212	43663669	0	0	0	0	0	0	0	0	0	0	0	0	0
8	RHD VIII - Franca	Igarapava	2009	2	9	23	15	5	4	18	17	12	14	119	2192	2251	4985	3325	1533	2171	2230	4459	3456	1977	28579	3111885	3464458	7265283	5349389	2308391	2978310	3336731	7192596	5658414	2998212	43663669	2839.31	13851.7	33520.9	24132.6	7529	5487.44	26933.3	27421.9	19647.3	21231.6	182595	41.8185	119.513
17	RHD XVII - Taubaté	Igaratá	2009	0	0	0	0	1	0	0	0	0	0	1	793	807	1400	1134	547	714	768	1364	1046	465	9038	3111885	3464458	7265283	5349389	2308391	2978310	3336731	7192596	5658414	2998212	43663669	0	0	0	0	4220.09	0	0	0	0	0	4220.09	0.9665	0.873523
12	RHD XII - Registro	Iguape	2009	0	0	0	0	0	0	0	0	0	0	0	2600	2657	4154	3597	1960	2477	2504	4082	3404	2113	29548	3111885	3464458	7265283	5349389	2308391	2978310	3336731	7192596	5658414	2998212	43663669	0	0	0	0	0	0	0	0	0	0	0	0	0
17	RHD XVII - Taubaté	Ilhabela	2009	0	0	0	0	0	0	0	0	0	0	0	2613	2543	5274	3149	1046	2407	2277	4994	2914	1135	28352	3111885	3464458	7265283	5349389	2308391	2978310	3336731	7192596	5658414	2998212	43663669	0	0	0	0	0	0	0	0	0	0	0	0	0
12	RHD XII - Registro	Ilha Comprida	2009	0	0	0	0	0	0	0	0	0	0	0	730	769	1048	1278	728	692	732	1202	1280	619	9078	3111885	3464458	7265283	5349389	2308391	2978310	3336731	7192596	5658414	2998212	43663669	0	0	0	0	0	0	0	0	0	0	0	0	0
2	RHD II - Araçatuba	Ilha Solteira	2009	0	0	0	1	0	0	0	1	0	0	2	1710	2098	3831	3383	1621	1615	2013	4054	3666	1702	25693	3111885	3464458	7265283	5349389	2308391	2978310	3336731	7192596	5658414	2998212	43663669	0	0	0	1581.26	0	0	0	1774.2	0	0	3355.45	0.768477	1.97445
7	RHD VII - Campinas	Indaiatuba	2009	0	0	1	0	0	0	0	0	0	0	1	15717	16848	36066	24391	8817	15013	15928	34593	24757	10430	202560	3111885	3464458	7265283	5349389	2308391	2978310	3336731	7192596	5658414	2998212	43663669	0	0	201.444	0	0	0	0	0	0	0	201.444	0.0461354	0.934519
11	RHD XI - Presidente Prudente	Indiana	2009	0	0	0	0	0	0	0	0	0	0	0	350	429	809	615	322	329	381	768	609	362	4974	3111885	3464458	7265283	5349389	2308391	2978310	3336731	7192596	5658414	2998212	43663669	0	0	0	0	0	0	0	0	0	0	0	0	0
15	RHD XV - São José do Rio Preto	Indiaporã	2009	0	0	0	0	1	0	0	0	0	0	1	245	281	598	537	347	241	285	567	565	364	4030	3111885	3464458	7265283	5349389	2308391	2978310	3336731	7192596	5658414	2998212	43663669	0	0	0	0	6652.42	0	0	0	0	0	6652.42	1.52356	0.613995
9	RHD IX - Marília	Inúbia Paulista	2009	0	0	0	0	0	0	0	0	0	0	0	262	316	595	471	243	262	275	564	448	271	3707	3111885	3464458	7265283	5349389	2308391	2978310	3336731	7192596	5658414	2998212	43663669	0	0	0	0	0	0	0	0	0	0	0	0	0
9	RHD IX - Marília	Ipaussu	2009	0	0	0	0	0	0	0	0	0	0	0	1200	1212	2332	1599	760	1149	1161	2083	1550	912	13958	3111885	3464458	7265283	5349389	2308391	2978310	3336731	7192596	5658414	2998212	43663669	0	0	0	0	0	0	0	0	0	0	0	0	0
16	RHD XVI - Sorocaba	Iperó	2009	1	1	4	1	1	0	1	3	1	0	13	2466	2616	5869	3276	1060	2418	2350	4270	2814	1091	28230	3111885	3464458	7265283	5349389	2308391	2978310	3336731	7192596	5658414	2998212	43663669	1261.92	1324.33	4951.63	1632.9	2177.73	0	1419.89	5053.35	2010.81	0	19832.6	4.54212	12.8224
10	RHD X - Piracicaba	Ipeúna	2009	0	0	0	0	0	1	0	0	0	0	1	530	575	1097	645	295	527	520	932	628	291	6040	3111885	3464458	7265283	5349389	2308391	2978310	3336731	7192596	5658414	2998212	43663669	0	0	0	0	0	5651.44	0	0	0	0	5651.44	1.29431	0.781765
15	RHD XV - São José do Rio Preto	Ipiguá	2009	1	3	1	0	0	0	1	1	1	1	9	340	371	710	575	317	305	335	676	573	301	4503	3111885	3464458	7265283	5349389	2308391	2978310	3336731	7192596	5658414	2998212	43663669	9152.6	28014.5	10232.8	0	0	0	9960.39	10639.9	9875.07	9960.84	87836.1	20.1165	9.05847
12	RHD XII - Registro	Iporanga	2009	0	0	0	0	0	0	0	0	0	0	0	421	462	684	452	247	433	482	611	426	229	4447	3111885	3464458	7265283	5349389	2308391	2978310	3336731	7192596	5658414	2998212	43663669	0	0	0	0	0	0	0	0	0	0	0	0	0
8	RHD VIII - Franca	Ipuã	2009	1	2	4	4	2	1	1	5	0	0	20	1207	1228	2759	1601	577	1238	1184	2322	1532	705	14353	3111885	3464458	7265283	5349389	2308391	2978310	3336731	7192596	5658414	2998212	43663669	2578.2	5642.44	10533.2	13365.1	8001.36	2405.74	2818.18	15487.9	0	0	60832.2	13.932	19.9966
10	RHD X - Piracicaba	Iracemápolis	2009	1	1	2	4	2	1	0	1	0	1	13	1589	1571	3704	2500	890	1467	1601	3416	2404	1065	20207	3111885	3464458	7265283	5349389	2308391	2978310	3336731	7192596	5658414	2998212	43663669	1958.39	2205.26	3922.94	8559.02	5187.4	2030.2	0	2105.56	0	2815.22	28784	6.59221	13.3209
15	RHD XV - São José do Rio Preto	Irapuã	2009	0	0	0	0	0	0	0	0	0	0	0	549	633	1384	904	445	581	515	1080	885	454	7430	3111885	3464458	7265283	5349389	2308391	2978310	3336731	7192596	5658414	2998212	43663669	0	0	0	0	0	0	0	0	0	0	0	0	0
11	RHD XI - Presidente Prudente	Irapuru	2009	0	0	0	0	1	0	0	0	0	1	2	466	675	1920	987	558	401	515	918	901	643	7984	3111885	3464458	7265283	5349389	2308391	2978310	3336731	7192596	5658414	2998212	43663669	0	0	0	0	4136.9	0	0	0	0	4662.85	8799.75	2.01535	1.60905
16	RHD XVI - Sorocaba	Itaberá	2009	0	0	0	0	0	0	0	0	0	0	0	1614	1781	2706	2273	1050	1458	1700	2691	2158	1037	18468	3111885	3464458	7265283	5349389	2308391	2978310	3336731	7192596	5658414	2998212	43663669	0	0	0	0	0	0	0	0	0	0	0	0	0
6	RHD VI - Bauru	Itaí	2009	0	0	0	0	0	0	0	0	0	0	0	2049	2056	4549	3221	1211	2026	1988	3624	2603	1108	24435	3111885	3464458	7265283	5349389	2308391	2978310	3336731	7192596	5658414	2998212	43663669	0	0	0	0	0	0	0	0	0	0	0	0	0
15	RHD XV - São José do Rio Preto	Itajobi	2009	0	0	1	1	1	0	3	0	0	0	6	972	1115	2388	2013	1139	856	1043	2200	1994	1227	14947	3111885	3464458	7265283	5349389	2308391	2978310	3336731	7192596	5658414	2998212	43663669	0	0	3042.41	2657.42	2026.68	0	9597.5	0	0	0	17324	3.9676	5.93038
6	RHD VI - Bauru	Itaju	2009	0	0	0	0	0	0	0	0	0	0	0	262	284	569	410	213	248	253	464	363	219	3285	3111885	3464458	7265283	5349389	2308391	2978310	3336731	7192596	5658414	2998212	43663669	0	0	0	0	0	0	0	0	0	0	0	0	0
4	RHD IV - Baixada Santista	Itanhaém	2009	0	0	0	0	0	0	0	0	0	0	0	7882	7708	12217	10029	5535	7538	7425	12846	10839	6205	88224	3111885	3464458	7265283	5349389	2308391	2978310	3336731	7192596	5658414	2998212	43663669	0	0	0	0	0	0	0	0	0	0	0	0	0
16	RHD XVI - Sorocaba	Itaóca	2009	0	0	0	0	0	0	0	0	0	0	0	294	370	430	392	254	253	314	430	358	226	3321	3111885	3464458	7265283	5349389	2308391	2978310	3336731	7192596	5658414	2998212	43663669	0	0	0	0	0	0	0	0	0	0	0	0	0
1	RHD I - Grande São Paulo	Itapecerica da Serra	2009	0	0	0	0	0	0	0	0	0	0	0	14457	14701	28105	16346	4652	13804	14172	26846	16616	5272	154971	3111885	3464458	7265283	5349389	2308391	2978310	3336731	7192596	5658414	2998212	43663669	0	0	0	0	0	0	0	0	0	0	0	0	0
16	RHD XVI - Sorocaba	Itapetininga	2009	0	0	2	0	0	0	0	1	0	0	3	12440	13151	25308	16581	6712	11911	12482	23023	16853	8403	146864	3111885	3464458	7265283	5349389	2308391	2978310	3336731	7192596	5658414	2998212	43663669	0	0	574.149	0	0	0	0	312.409	0	0	886.558	0.203043	2.98196
16	RHD XVI - Sorocaba	Itapeva	2009	0	0	1	0	0	0	0	1	0	0	2	8262	8731	13965	9788	3993	7893	8432	14255	10053	4479	89851	3111885	3464458	7265283	5349389	2308391	2978310	3336731	7192596	5658414	2998212	43663669	0	0	520.249	0	0	0	0	504.567	0	0	1024.82	0.234707	2.10886
1	RHD I - Grande São Paulo	Itapevi	2009	0	0	1	0	0	0	0	2	1	0	4	20522	20100	35032	20156	5276	19370	19672	35413	21136	6461	203138	3111885	3464458	7265283	5349389	2308391	2978310	3336731	7192596	5658414	2998212	43663669	0	0	207.39	0	0	0	0	406.212	267.715	0	881.317	0.201842	4.10018
14	RHD XIV - São João da Boa Vista	Itapira	2009	4	9	20	20	8	2	4	27	7	7	108	4589	5547	11450	9305	4201	4432	5478	10862	9162	5029	70055	3111885	3464458	7265283	5349389	2308391	2978310	3336731	7192596	5658414	2998212	43663669	2712.47	5621.08	12690.5	11497.9	4395.89	1344	2436.46	17878.9	4323.17	4173.29	67073.5	15.3614	107.614
16	RHD XVI - Sorocaba	Itapirapuã Paulista	2009	0	0	0	0	0	0	0	0	0	0	0	421	415	616	381	224	414	413	559	336	186	3965	3111885	3464458	7265283	5349389	2308391	2978310	3336731	7192596	5658414	2998212	43663669	0	0	0	0	0	0	0	0	0	0	0	0	0
3	RHD III - Araraquara	Itápolis	2009	1	0	0	0	0	0	0	0	0	0	1	2778	3177	6869	5145	2573	2762	3180	6328	5168	3023	41003	3111885	3464458	7265283	5349389	2308391	2978310	3336731	7192596	5658414	2998212	43663669	1120.19	0	0	0	0	0	0	0	0	0	1120.19	0.256549	1.05193
6	RHD VI - Bauru	Itaporanga	2009	0	0	0	1	0	0	0	0	0	0	1	1304	1277	2228	1831	928	1243	1214	2118	1833	976	14952	3111885	3464458	7265283	5349389	2308391	2978310	3336731	7192596	5658414	2998212	43663669	0	0	0	2921.57	0	0	0	0	0	0	2921.57	0.669107	1.00045
6	RHD VI - Bauru	Itapuí	2009	0	0	0	0	0	0	0	0	0	0	0	1035	1054	2120	1493	600	1017	987	1860	1450	747	12363	3111885	3464458	7265283	5349389	2308391	2978310	3336731	7192596	5658414	2998212	43663669	0	0	0	0	0	0	0	0	0	0	0	0	0
2	RHD II - Araçatuba	Itapura	2009	0	0	0	0	0	0	0	0	0	0	0	372	428	725	528	267	353	351	645	522	245	4436	3111885	3464458	7265283	5349389	2308391	2978310	3336731	7192596	5658414	2998212	43663669	0	0	0	0	0	0	0	0	0	0	0	0	0
1	RHD I - Grande São Paulo	Itaquaquecetuba	2009	0	0	0	0	0	0	0	1	0	0	1	32900	33037	54971	33733	8432	31379	32138	55791	34439	9876	326696	3111885	3464458	7265283	5349389	2308391	2978310	3336731	7192596	5658414	2998212	43663669	0	0	0	0	0	0	0	128.92	0	0	128.92	0.0295258	0.964595
16	RHD XVI - Sorocaba	Itararé	2009	0	3	3	0	0	0	1	0	1	1	9	4247	4748	7554	5448	2397	4161	4654	7519	5595	2872	49195	3111885	3464458	7265283	5349389	2308391	2978310	3336731	7192596	5658414	2998212	43663669	0	2189	2885.34	0	0	0	716.96	0	1011.33	1043.95	7846.58	1.79705	8.84059
12	RHD XII - Registro	Itariri	2009	0	0	0	0	0	0	0	0	0	0	0	1679	1598	2319	1575	868	1530	1605	2281	1477	820	15752	3111885	3464458	7265283	5349389	2308391	2978310	3336731	7192596	5658414	2998212	43663669	0	0	0	0	0	0	0	0	0	0	0	0	0
7	RHD VII - Campinas	Itatiba	2009	0	2	3	3	1	1	3	1	3	0	17	7674	8160	18043	12592	4840	7410	8034	17407	12680	5748	102588	3111885	3464458	7265283	5349389	2308391	2978310	3336731	7192596	5658414	2998212	43663669	0	849.132	1207.99	1274.47	476.94	401.931	1245.98	413.201	1338.74	0	7208.39	1.65089	16.9362
6	RHD VI - Bauru	Itatinga	2009	0	0	0	2	1	0	1	2	1	0	7	1778	1772	3173	1983	765	1713	1654	2827	1856	820	18341	3111885	3464458	7265283	5349389	2308391	2978310	3336731	7192596	5658414	2998212	43663669	0	0	0	5395.25	3017.5	0	2017.37	5088.5	3048.71	0	18567.3	4.25235	7.79924
10	RHD X - Piracicaba	Itirapina	2009	1	0	5	1	0	0	1	4	2	0	14	1145	1427	4228	1781	692	1040	1134	2009	1487	789	15732	3111885	3464458	7265283	5349389	2308391	2978310	3336731	7192596	5658414	2998212	43663669	2717.8	0	8591.87	3003.59	0	0	2942.44	14320.7	7610.51	0	39187	8.97473	14.119
8	RHD VIII - Franca	Itirapuã	2009	0	0	0	0	0	0	0	0	0	0	0	537	585	929	684	377	538	536	890	642	322	6040	3111885	3464458	7265283	5349389	2308391	2978310	3336731	7192596	5658414	2998212	43663669	0	0	0	0	0	0	0	0	0	0	0	0	0
14	RHD XIV - São João da Boa Vista	Itobi	2009	0	1	0	0	0	0	0	2	1	0	4	620	685	1335	976	445	568	616	1139	907	466	7757	3111885	3464458	7265283	5349389	2308391	2978310	3336731	7192596	5658414	2998212	43663669	0	5057.6	0	0	0	0	0	12629.7	6238.6	0	23925.9	5.47958	4.25051
16	RHD XVI - Sorocaba	Itu	2009	9	9	9	13	3	1	5	13	11	2	75	12700	13480	27109	18484	6730	11868	12820	26342	18906	8480	156919	3111885	3464458	7265283	5349389	2308391	2978310	3336731	7192596	5658414	2998212	43663669	2205.27	2313.07	2412.02	3762.28	1029	250.953	1301.38	3549.61	3292.21	707.125	20822.9	4.76894	74.8337
7	RHD VII - Campinas	Itupeva	2009	0	0	0	0	0	0	0	0	0	0	0	3992	3859	8390	5082	1517	3774	3670	7836	4699	1663	44482	3111885	3464458	7265283	5349389	2308391	2978310	3336731	7192596	5658414	2998212	43663669	0	0	0	0	0	0	0	0	0	0	0	0	0
8	RHD VIII - Franca	Ituverava	2009	5	0	6	6	1	2	0	5	3	2	30	2875	3233	6344	4796	2271	2783	3091	6240	5100	2862	39595	3111885	3464458	7265283	5349389	2308391	2978310	3336731	7192596	5658414	2998212	43663669	5411.97	0	6871.33	6692.31	1016.46	2140.36	0	5763.3	3328.48	2095.19	33319.4	7.63092	30.2146
5	RHD V - Barretos	Jaborandi	2009	0	1	3	2	0	0	0	0	0	0	6	536	549	1186	835	353	493	548	1038	762	468	6768	3111885	3464458	7265283	5349389	2308391	2978310	3336731	7192596	5658414	2998212	43663669	0	6310.49	18377.6	12812.9	0	0	0	0	0	0	37501	8.58861	5.81277
13	RHD XIII - Ribeirão Preto	Jaboticabal	2009	8	12	25	12	11	4	17	22	20	6	137	5166	5805	12076	8923	4063	5143	5690	11880	9413	5193	73352	3111885	3464458	7265283	5349389	2308391	2978310	3336731	7192596	5658414	2998212	43663669	4819.02	7161.67	15040.7	7194.07	6249.64	2316.4	9969.14	13319.6	12022.6	3464.14	81557	18.6785	137.01
17	RHD XVII - Taubaté	Jacareí	2009	0	0	0	1	0	0	1	0	0	0	2	17350	18122	35289	26097	9691	16693	17215	35795	27383	11898	215533	3111885	3464458	7265283	5349389	2308391	2978310	3336731	7192596	5658414	2998212	43663669	0	0	0	204.981	0	0	193.827	0	0	0	398.808	0.0913363	1.9686
15	RHD XV - São José do Rio Preto	Jaci	2009	1	0	1	0	0	0	0	0	0	0	2	441	459	1049	732	249	398	451	954	657	293	5683	3111885	3464458	7265283	5349389	2308391	2978310	3336731	7192596	5658414	2998212	43663669	7056.43	0	6925.91	0	0	0	0	0	0	0	13982.3	3.20228	1.81986
12	RHD XII - Registro	Jacupiranga	2009	0	0	0	0	0	0	0	0	0	0	0	1732	1763	2637	2018	976	1535	1633	2564	1892	941	17691	3111885	3464458	7265283	5349389	2308391	2978310	3336731	7192596	5658414	2998212	43663669	0	0	0	0	0	0	0	0	0	0	0	0	0
7	RHD VII - Campinas	Jaguariúna	2009	0	0	0	1	0	0	0	0	0	0	1	3461	3612	8073	5065	2072	3277	3508	7723	5186	2297	44274	3111885	3464458	7265283	5349389	2308391	2978310	3336731	7192596	5658414	2998212	43663669	0	0	0	1056.15	0	0	0	0	0	0	1056.15	0.241883	1.07091
15	RHD XV - São José do Rio Preto	Jales	2009	0	0	2	0	0	0	0	0	0	0	2	3174	3630	7494	6365	3213	2912	3436	7519	6749	3804	48296	3111885	3464458	7265283	5349389	2308391	2978310	3336731	7192596	5658414	2998212	43663669	0	0	1938.96	0	0	0	0	0	0	0	1938.96	0.444067	2.14467
17	RHD XVII - Taubaté	Jambeiro	2009	0	0	0	0	0	0	0	0	0	0	0	448	477	899	682	315	433	452	811	583	282	5382	3111885	3464458	7265283	5349389	2308391	2978310	3336731	7192596	5658414	2998212	43663669	0	0	0	0	0	0	0	0	0	0	0	0	0
1	RHD I - Grande São Paulo	Jandira	2009	0	0	0	0	0	0	0	2	2	0	4	10048	10062	19626	11932	2899	9723	9989	19993	12293	3429	109994	3111885	3464458	7265283	5349389	2308391	2978310	3336731	7192596	5658414	2998212	43663669	0	0	0	0	0	0	0	719.511	920.591	0	1640.1	0.375622	4.13161
13	RHD XIII - Ribeirão Preto	Jardinópolis	2009	0	0	3	2	0	2	0	0	0	0	7	3322	3499	6140	4561	1881	3104	3110	5972	4402	2138	38129	3111885	3464458	7265283	5349389	2308391	2978310	3336731	7192596	5658414	2998212	43663669	0	0	3549.81	2345.71	0	1919.01	0	0	0	0	7814.54	1.78971	6.82399
7	RHD VII - Campinas	Jarinu	2009	0	0	7	2	1	3	0	2	2	0	17	1959	2125	4144	2774	1182	2039	2085	3834	2581	1204	23927	3111885	3464458	7265283	5349389	2308391	2978310	3336731	7192596	5658414	2998212	43663669	0	0	12272.4	3856.81	1952.95	4382.02	0	3752.01	4384.67	0	30600.9	7.00832	16.7688
6	RHD VI - Bauru	Jaú	2009	1	0	2	0	0	0	3	0	0	1	7	10047	10283	22397	16481	6773	9363	9967	21771	17123	8926	133131	3111885	3464458	7265283	5349389	2308391	2978310	3336731	7192596	5658414	2998212	43663669	309.733	0	648.773	0	0	0	1004.33	0	0	335.896	2298.74	0.526464	7.00887
8	RHD VIII - Franca	Jeriquara	2009	0	0	0	0	0	0	0	0	0	0	0	304	303	577	352	156	281	291	504	321	173	3262	3111885	3464458	7265283	5349389	2308391	2978310	3336731	7192596	5658414	2998212	43663669	0	0	0	0	0	0	0	0	0	0	0	0	0
7	RHD VII - Campinas	Joanópolis	2009	0	0	0	0	0	0	1	0	0	0	1	895	990	1904	1540	759	863	904	1846	1463	822	11986	3111885	3464458	7265283	5349389	2308391	2978310	3336731	7192596	5658414	2998212	43663669	0	0	0	0	0	0	3691.07	0	0	0	3691.07	0.845342	1.01323
11	RHD XI - Presidente Prudente	João Ramalho	2009	0	1	1	0	0	0	0	0	1	0	3	376	397	714	475	191	340	387	654	492	216	4242	3111885	3464458	7265283	5349389	2308391	2978310	3336731	7192596	5658414	2998212	43663669	0	8726.59	10175.5	0	0	0	0	0	11500.8	0	30402.9	6.96297	2.95369
15	RHD XV - São José do Rio Preto	José Bonifácio	2009	0	0	0	1	0	0	0	0	0	0	1	2459	2752	5670	4084	1831	2357	2732	5270	4069	2123	33347	3111885	3464458	7265283	5349389	2308391	2978310	3336731	7192596	5658414	2998212	43663669	0	0	0	1309.84	0	0	0	0	0	0	1309.84	0.299984	1.00036
9	RHD IX - Marília	Júlio Mesquita	2009	0	0	0	0	0	0	0	0	0	0	0	374	411	697	500	271	363	439	663	517	299	4534	3111885	3464458	7265283	5349389	2308391	2978310	3336731	7192596	5658414	2998212	43663669	0	0	0	0	0	0	0	0	0	0	0	0	0
16	RHD XVI - Sorocaba	Jumirim	2009	0	0	0	1	0	0	0	1	0	0	2	216	249	541	326	136	210	234	450	291	172	2825	3111885	3464458	7265283	5349389	2308391	2978310	3336731	7192596	5658414	2998212	43663669	0	0	0	16409.2	0	0	0	15983.5	0	0	32392.7	7.41869	2.09578
7	RHD VII - Campinas	Jundiaí	2009	2	0	9	13	3	2	3	6	6	0	44	26617	27819	63914	47353	19731	25720	26506	63223	49350	26404	376637	3111885	3464458	7265283	5349389	2308391	2978310	3336731	7192596	5658414	2998212	43663669	233.827	0	1023.06	1468.59	350.979	231.595	377.658	682.593	687.953	0	5056.25	1.158	43.6145
11	RHD XI - Presidente Prudente	Junqueirópolis	2009	0	1	2	6	1	0	2	1	4	2	19	1269	1477	3622	2560	1276	1183	1288	2558	2337	1543	19113	3111885	3464458	7265283	5349389	2308391	2978310	3336731	7192596	5658414	2998212	43663669	0	2345.6	4011.75	12537.6	1809.08	0	5181.26	2811.8	9684.92	3886.21	42268.3	9.68042	18.5022
12	RHD XII - Registro	Juquiá	2009	0	0	0	0	0	0	0	0	0	0	0	1873	2039	2795	2239	1246	1698	1910	2829	2144	1143	19916	3111885	3464458	7265283	5349389	2308391	2978310	3336731	7192596	5658414	2998212	43663669	0	0	0	0	0	0	0	0	0	0	0	0	0
1	RHD I - Grande São Paulo	Juquitiba	2009	0	0	0	0	0	0	0	0	0	0	0	2782	2858	4671	3307	1361	2671	2810	4522	3075	1307	29364	3111885	3464458	7265283	5349389	2308391	2978310	3336731	7192596	5658414	2998212	43663669	0	0	0	0	0	0	0	0	0	0	0	0	0
17	RHD XVII - Taubaté	Lagoinha	2009	0	0	0	0	0	0	0	0	0	0	0	351	471	686	641	432	352	411	676	584	388	4992	3111885	3464458	7265283	5349389	2308391	2978310	3336731	7192596	5658414	2998212	43663669	0	0	0	0	0	0	0	0	0	0	0	0	0
6	RHD VI - Bauru	Laranjal Paulista	2009	0	0	0	1	0	0	0	0	0	0	1	1929	2062	4197	3109	1541	1844	2045	3985	3140	1850	25702	3111885	3464458	7265283	5349389	2308391	2978310	3336731	7192596	5658414	2998212	43663669	0	0	0	1720.61	0	0	0	0	0	0	1720.61	0.394061	1.01282
2	RHD II - Araçatuba	Lavínia	2009	0	1	4	0	0	0	0	3	2	0	10	393	547	3566	1055	385	358	443	808	695	457	8707	3111885	3464458	7265283	5349389	2308391	2978310	3336731	7192596	5658414	2998212	43663669	0	6333.56	8149.5	0	0	0	0	26705.2	16283.2	0	57471.5	13.1623	11.4604
17	RHD XVII - Taubaté	Lavrinhas	2009	0	0	0	0	0	0	0	0	0	0	0	666	643	1148	696	269	580	630	1082	743	272	6729	3111885	3464458	7265283	5349389	2308391	2978310	3336731	7192596	5658414	2998212	43663669	0	0	0	0	0	0	0	0	0	0	0	0	0
10	RHD X - Piracicaba	Leme	2009	0	0	0	1	0	0	0	0	0	0	1	7735	8253	16493	10700	4229	7407	7802	15025	10677	5102	93423	3111885	3464458	7265283	5349389	2308391	2978310	3336731	7192596	5658414	2998212	43663669	0	0	0	499.943	0	0	0	0	0	0	499.943	0.114499	1.06968
6	RHD VI - Bauru	Lençóis Paulista	2009	1	2	3	2	2	1	2	3	1	1	18	5038	5409	10642	7645	2738	4869	5134	10358	7363	3435	62631	3111885	3464458	7265283	5349389	2308391	2978310	3336731	7192596	5658414	2998212	43663669	617.683	1281	2048.1	1399.45	1686.19	611.688	1299.86	2083.2	768.493	872.842	12668.5	2.90138	18.1716
10	RHD X - Piracicaba	Limeira	2009	9	23	51	48	20	11	38	44	32	11	287	21222	22714	47195	35341	13544	20106	22103	46676	36326	16355	281582	3111885	3464458	7265283	5349389	2308391	2978310	3336731	7192596	5658414	2998212	43663669	1319.71	3508.08	7851.03	7265.52	3408.73	1629.43	5736.59	6780.23	4984.56	2016.53	44500.4	10.1916	286.978
7	RHD VII - Campinas	Lindóia	2009	0	0	0	1	0	0	0	0	0	1	2	534	554	1108	826	388	500	513	1078	850	436	6787	3111885	3464458	7265283	5349389	2308391	2978310	3336731	7192596	5658414	2998212	43663669	0	0	0	6476.26	0	0	0	0	0	6876.63	13352.9	3.05812	2.07555
6	RHD VI - Bauru	Lins	2009	0	1	9	1	2	2	3	6	11	7	42	5214	5934	11805	8927	3955	4829	5377	11602	9742	5620	73005	3111885	3464458	7265283	5349389	2308391	2978310	3336731	7192596	5658414	2998212	43663669	0	583.832	5538.97	599.237	1167.33	1233.51	1861.67	3719.67	6389.09	3734.43	24827.7	5.68613	41.5116
17	RHD XVII - Taubaté	Lorena	2009	1	3	5	5	1	0	1	3	1	2	22	6759	7214	13392	9904	4070	6465	6936	13469	10623	5682	84514	3111885	3464458	7265283	5349389	2308391	2978310	3336731	7192596	5658414	2998212	43663669	460.406	1440.72	2712.55	2700.62	567.172	0	481.074	1602.03	532.657	1055.34	11552.6	2.64581	22.3608
2	RHD II - Araçatuba	Lourdes	2009	0	0	0	0	0	0	0	0	0	0	0	145	185	352	299	162	140	147	306	272	171	2179	3111885	3464458	7265283	5349389	2308391	2978310	3336731	7192596	5658414	2998212	43663669	0	0	0	0	0	0	0	0	0	0	0	0	0
7	RHD VII - Campinas	Louveira	2009	0	0	1	0	0	0	0	0	0	0	1	3093	3155	7617	3860	1215	3032	2978	6905	3728	1431	37014	3111885	3464458	7265283	5349389	2308391	2978310	3336731	7192596	5658414	2998212	43663669	0	0	953.825	0	0	0	0	0	0	0	953.825	0.218448	0.808564
9	RHD IX - Marília	Lucélia	2009	0	0	0	0	0	0	0	0	0	0	0	1482	1596	3878	2610	1296	1309	1498	2747	2431	1469	20316	3111885	3464458	7265283	5349389	2308391	2978310	3336731	7192596	5658414	2998212	43663669	0	0	0	0	0	0	0	0	0	0	0	0	0
6	RHD VI - Bauru	Lucianópolis	2009	0	0	1	2	0	0	0	0	0	0	3	174	204	369	260	155	176	183	346	259	180	2306	3111885	3464458	7265283	5349389	2308391	2978310	3336731	7192596	5658414	2998212	43663669	0	0	19689.1	41149.1	0	0	0	0	0	0	60838.3	13.9334	3.21304
13	RHD XIII - Ribeirão Preto	Luís Antônio	2009	0	0	0	0	0	0	0	0	0	0	0	1088	1174	1975	1268	362	936	1021	1863	1128	428	11243	3111885	3464458	7265283	5349389	2308391	2978310	3336731	7192596	5658414	2998212	43663669	0	0	0	0	0	0	0	0	0	0	0	0	0
2	RHD II - Araçatuba	Luiziânia	2009	0	3	2	0	1	0	1	0	0	0	7	411	412	957	590	290	357	424	712	615	339	5107	3111885	3464458	7265283	5349389	2308391	2978310	3336731	7192596	5658414	2998212	43663669	0	25226.6	15183.5	0	7959.97	0	7869.65	0	0	0	56239.7	12.8802	6.57792
9	RHD IX - Marília	Lupércio	2009	0	0	0	0	0	0	0	0	0	0	0	360	393	671	519	259	392	404	676	509	285	4468	3111885	3464458	7265283	5349389	2308391	2978310	3336731	7192596	5658414	2998212	43663669	0	0	0	0	0	0	0	0	0	0	0	0	0
9	RHD IX - Marília	Lutécia	2009	0	0	0	0	0	0	0	0	0	0	0	220	255	422	348	171	200	222	417	338	216	2809	3111885	3464458	7265283	5349389	2308391	2978310	3336731	7192596	5658414	2998212	43663669	0	0	0	0	0	0	0	0	0	0	0	0	0
6	RHD VI - Bauru	Macatuba	2009	0	0	0	0	0	0	0	0	0	0	0	1396	1504	2728	2033	784	1332	1395	2614	1957	941	16684	3111885	3464458	7265283	5349389	2308391	2978310	3336731	7192596	5658414	2998212	43663669	0	0	0	0	0	0	0	0	0	0	0	0	0
15	RHD XV - São José do Rio Preto	Macaubal	2009	0	0	0	0	0	0	0	0	0	0	0	513	565	1237	1082	618	482	533	1111	1058	660	7859	3111885	3464458	7265283	5349389	2308391	2978310	3336731	7192596	5658414	2998212	43663669	0	0	0	0	0	0	0	0	0	0	0	0	0
15	RHD XV - São José do Rio Preto	Macedônia	2009	0	0	1	0	1	0	0	0	0	0	2	248	302	540	528	301	234	261	545	531	289	3779	3111885	3464458	7265283	5349389	2308391	2978310	3336731	7192596	5658414	2998212	43663669	0	0	13454.2	0	7669.07	0	0	0	0	0	21123.3	4.83773	1.82818
15	RHD XV - São José do Rio Preto	Magda	2009	0	0	0	0	0	0	0	0	0	0	0	211	257	516	472	264	182	228	460	438	284	3312	3111885	3464458	7265283	5349389	2308391	2978310	3336731	7192596	5658414	2998212	43663669	0	0	0	0	0	0	0	0	0	0	0	0	0
16	RHD XVI - Sorocaba	Mairinque	2009	0	0	0	0	0	0	0	1	1	0	2	3856	4035	7179	5272	1921	3656	3750	7159	5181	2172	44181	3111885	3464458	7265283	5349389	2308391	2978310	3336731	7192596	5658414	2998212	43663669	0	0	0	0	0	0	0	1004.69	1092.15	0	2096.84	0.480225	2.12168
1	RHD I - Grande São Paulo	Mairiporã	2009	4	1	9	4	0	0	1	4	2	1	26	6651	7886	13178	10234	3666	6272	6868	13398	9628	3648	81429	3111885	3464458	7265283	5349389	2308391	2978310	3336731	7192596	5658414	2998212	43663669	1871.53	439.318	4961.87	2090.83	0	0	485.837	2147.36	1175.41	821.878	13994	3.20496	26.0977
6	RHD VI - Bauru	Manduri	2009	0	0	0	1	0	1	0	2	0	0	4	746	770	1422	1168	573	682	715	1371	1093	647	9187	3111885	3464458	7265283	5349389	2308391	2978310	3336731	7192596	5658414	2998212	43663669	0	0	0	4579.96	0	4367.02	0	10492.5	0	0	19439.5	4.45209	4.09014
11	RHD XI - Presidente Prudente	Marabá Paulista	2009	0	0	0	0	0	0	0	0	0	0	0	318	424	1481	555	255	277	276	566	473	227	4852	3111885	3464458	7265283	5349389	2308391	2978310	3336731	7192596	5658414	2998212	43663669	0	0	0	0	0	0	0	0	0	0	0	0	0
9	RHD IX - Marília	Maracaí	2009	0	0	0	0	0	0	0	0	0	0	0	1010	1173	2265	1740	744	1049	1055	2139	1665	848	13688	3111885	3464458	7265283	5349389	2308391	2978310	3336731	7192596	5658414	2998212	43663669	0	0	0	0	0	0	0	0	0	0	0	0	0
15	RHD XV - São José do Rio Preto	Marapoama	2009	0	0	1	0	0	0	0	0	1	0	2	181	199	450	363	187	161	199	420	333	181	2674	3111885	3464458	7265283	5349389	2308391	2978310	3336731	7192596	5658414	2998212	43663669	0	0	16145.1	0	0	0	0	0	16992.2	0	33137.3	7.58922	2.02936
9	RHD IX - Marília	Mariápolis	2009	0	0	0	0	0	0	0	0	0	0	0	284	342	673	534	252	280	326	551	480	301	4023	3111885	3464458	7265283	5349389	2308391	2978310	3336731	7192596	5658414	2998212	43663669	0	0	0	0	0	0	0	0	0	0	0	0	0
9	RHD IX - Marília	Marília	2009	1	2	5	4	3	3	1	2	0	1	22	15796	17819	36166	26561	11896	15085	17071	36099	29079	15705	221277	3111885	3464458	7265283	5349389	2308391	2978310	3336731	7192596	5658414	2998212	43663669	197.005	388.85	1004.44	805.601	582.143	592.306	195.462	398.493	0	190.908	4355.2	0.997443	22.0711
15	RHD XV - São José do Rio Preto	Marinópolis	2009	0	0	0	0	0	0	0	0	0	0	0	144	190	332	310	130	144	176	330	284	142	2182	3111885	3464458	7265283	5349389	2308391	2978310	3336731	7192596	5658414	2998212	43663669	0	0	0	0	0	0	0	0	0	0	0	0	0
11	RHD XI - Presidente Prudente	Martinópolis	2009	0	0	1	2	0	2	0	1	1	0	7	1829	2067	4539	3054	1477	1692	1938	3448	3005	1702	24751	3111885	3464458	7265283	5349389	2308391	2978310	3336731	7192596	5658414	2998212	43663669	0	0	1600.64	3503.2	0	3520.46	0	2086.02	1883	0	12593.3	2.88416	7.13859
3	RHD III - Araraquara	Matão	2009	1	0	0	1	0	0	0	0	1	0	3	5585	6508	13207	10185	3859	5416	6176	13070	10111	4437	78554	3111885	3464458	7265283	5349389	2308391	2978310	3336731	7192596	5658414	2998212	43663669	557.186	0	0	525.222	0	0	0	0	559.63	0	1642.04	0.376065	2.95414
1	RHD I - Grande São Paulo	Mauá	2009	0	0	2	0	0	0	0	0	1	0	3	35497	37050	75085	48278	14218	34231	36627	75540	50248	17536	424310	3111885	3464458	7265283	5349389	2308391	2978310	3336731	7192596	5658414	2998212	43663669	0	0	193.522	0	0	0	0	0	112.61	0	306.131	0.0701112	2.97489
15	RHD XV - São José do Rio Preto	Mendonça	2009	0	0	0	1	0	0	0	0	0	0	1	302	371	757	644	334	295	351	689	595	357	4695	3111885	3464458	7265283	5349389	2308391	2978310	3336731	7192596	5658414	2998212	43663669	0	0	0	8306.5	0	0	0	0	0	0	8306.5	1.90238	0.893169
15	RHD XV - São José do Rio Preto	Meridiano	2009	0	1	0	1	0	0	0	1	0	0	3	257	293	609	525	294	260	302	613	533	295	3981	3111885	3464458	7265283	5349389	2308391	2978310	3336731	7192596	5658414	2998212	43663669	0	11824.1	0	10189.3	0	0	0	11733.4	0	0	33746.8	7.72881	3.07684
15	RHD XV - São José do Rio Preto	Mesópolis	2009	0	0	0	0	0	0	0	0	0	0	0	142	161	280	270	140	136	168	278	234	135	1944	3111885	3464458	7265283	5349389	2308391	2978310	3336731	7192596	5658414	2998212	43663669	0	0	0	0	0	0	0	0	0	0	0	0	0
8	RHD VIII - Franca	Miguelópolis	2009	0	1	1	1	0	1	0	0	0	0	4	1722	1807	3561	2419	1049	1828	1691	3315	2407	1115	20914	3111885	3464458	7265283	5349389	2308391	2978310	3336731	7192596	5658414	2998212	43663669	0	1917.24	2040.24	2211.41	0	1629.27	0	0	0	0	7798.16	1.78596	3.73516
6	RHD VI - Bauru	Mineiros do Tietê	2009	0	0	0	0	0	0	0	0	0	0	0	969	1072	2016	1518	606	982	1069	1870	1471	756	12329	3111885	3464458	7265283	5349389	2308391	2978310	3336731	7192596	5658414	2998212	43663669	0	0	0	0	0	0	0	0	0	0	0	0	0
12	RHD XII - Registro	Miracatu	2009	0	0	0	0	0	0	0	0	0	0	0	2140	2152	3057	2381	1168	2065	2112	3038	2181	1053	21347	3111885	3464458	7265283	5349389	2308391	2978310	3336731	7192596	5658414	2998212	43663669	0	0	0	0	0	0	0	0	0	0	0	0	0
15	RHD XV - São José do Rio Preto	Mira Estrela	2009	0	0	0	0	0	0	0	0	0	0	0	188	232	395	425	210	193	208	419	386	226	2882	3111885	3464458	7265283	5349389	2308391	2978310	3336731	7192596	5658414	2998212	43663669	0	0	0	0	0	0	0	0	0	0	0	0	0
2	RHD II - Araçatuba	Mirandópolis	2009	5	2	17	17	8	2	4	9	10	5	79	1682	1907	6348	3771	1785	1641	1848	3721	3395	2041	28139	3111885	3464458	7265283	5349389	2308391	2978310	3336731	7192596	5658414	2998212	43663669	9250.55	3633.41	19456.5	24115.5	10345.7	3629.87	7222.36	17396.8	16666.9	7344.96	119063	27.2681	76.7297
11	RHD XI - Presidente Prudente	Mirante do Paranapanema	2009	2	1	2	1	0	1	1	2	0	2	12	1378	1547	2563	2248	1188	1328	1441	2414	2174	1195	17476	3111885	3464458	7265283	5349389	2308391	2978310	3336731	7192596	5658414	2998212	43663669	4516.52	2239.47	5669.36	2379.62	0	2242.7	2315.57	5959.07	0	5017.93	30340.2	6.94862	12.1434
15	RHD XV - São José do Rio Preto	Mirassol	2009	0	0	0	0	1	0	0	1	1	0	3	3837	4196	9092	7124	2984	3662	4013	8881	7215	3853	54857	3111885	3464458	7265283	5349389	2308391	2978310	3336731	7192596	5658414	2998212	43663669	0	0	0	0	773.589	0	0	809.886	784.257	0	2367.73	0.542266	2.97471
15	RHD XV - São José do Rio Preto	Mirassolândia	2009	1	0	3	5	3	0	0	1	1	0	14	339	360	681	549	330	306	323	653	518	310	4369	3111885	3464458	7265283	5349389	2308391	2978310	3336731	7192596	5658414	2998212	43663669	9179.6	0	32005.7	48719.4	20985.4	0	0	11014.7	10923.6	0	132828	30.4208	13.2908
14	RHD XIV - São João da Boa Vista	Mococa	2009	3	3	7	7	2	2	3	6	4	0	37	5022	5718	11052	8632	3969	4754	5212	10415	8717	4650	68141	3111885	3464458	7265283	5349389	2308391	2978310	3336731	7192596	5658414	2998212	43663669	1858.95	1817.66	4601.61	4338.01	1163.21	1252.97	1920.6	4143.6	2596.5	0	23693.1	5.42628	36.9752
1	RHD I - Grande São Paulo	Mogi das Cruzes	2009	0	0	1	6	0	0	0	0	0	0	7	33902	34471	64267	45244	16333	32605	33451	65146	47781	20633	393833	3111885	3464458	7265283	5349389	2308391	2978310	3336731	7192596	5658414	2998212	43663669	0	0	113.048	709.405	0	0	0	0	0	0	822.454	0.188361	7.41828
14	RHD XIV - São João da Boa Vista	Mogi Guaçu	2009	0	0	4	4	0	0	0	1	1	0	10	10375	11714	23597	17504	7181	10009	11213	22755	17814	7883	140045	3111885	3464458	7265283	5349389	2308391	2978310	3336731	7192596	5658414	2998212	43663669	0	0	1231.56	1222.44	0	0	0	316.089	317.639	0	3087.73	0.707161	9.90344
14	RHD XIV - São João da Boa Vista	Mogi Mirim	2009	1	2	5	8	4	0	3	2	1	1	27	6268	7103	14654	11355	4748	6089	6746	14033	11706	5851	88553	3111885	3464458	7265283	5349389	2308391	2978310	3336731	7192596	5658414	2998212	43663669	496.472	975.491	2478.94	3768.83	1944.73	0	1483.87	1025.1	483.377	512.427	13169.2	3.01606	26.7081
10	RHD X - Piracicaba	Mombuca	2009	0	0	0	0	0	0	0	0	0	0	0	296	324	557	383	161	281	286	506	362	190	3346	3111885	3464458	7265283	5349389	2308391	2978310	3336731	7192596	5658414	2998212	43663669	0	0	0	0	0	0	0	0	0	0	0	0	0
15	RHD XV - São José do Rio Preto	Monções	2009	0	0	0	0	0	0	0	0	0	0	0	137	147	348	322	182	126	128	312	296	188	2186	3111885	3464458	7265283	5349389	2308391	2978310	3336731	7192596	5658414	2998212	43663669	0	0	0	0	0	0	0	0	0	0	0	0	0
4	RHD IV - Baixada Santista	Mongaguá	2009	0	0	0	0	0	0	0	0	0	0	0	4002	3981	7274	5316	3017	3868	3745	6436	5775	3215	46629	3111885	3464458	7265283	5349389	2308391	2978310	3336731	7192596	5658414	2998212	43663669	0	0	0	0	0	0	0	0	0	0	0	0	0
7	RHD VII - Campinas	Monte Alegre do Sul	2009	0	1	0	0	0	0	1	2	0	1	5	463	576	1150	995	512	509	521	1062	932	564	7284	3111885	3464458	7265283	5349389	2308391	2978310	3336731	7192596	5658414	2998212	43663669	0	6014.68	0	0	0	0	6404.47	13545.4	0	5315.98	31280.5	7.16397	5.21823
13	RHD XIII - Ribeirão Preto	Monte Alto	2009	3	3	10	8	1	1	1	5	3	1	36	3162	3691	7888	6205	2826	3039	3577	7517	6303	3510	47718	3111885	3464458	7265283	5349389	2308391	2978310	3336731	7192596	5658414	2998212	43663669	2952.45	2815.87	9210.55	6896.88	816.84	980.03	932.829	4784.22	2693.2	854.191	32937.1	7.54336	35.9954
15	RHD XV - São José do Rio Preto	Monte Aprazível	2009	0	0	3	0	0	0	0	0	0	1	4	1502	1567	3702	2869	1433	1460	1515	3454	2868	1706	22076	3111885	3464458	7265283	5349389	2308391	2978310	3336731	7192596	5658414	2998212	43663669	0	0	5887.59	0	0	0	0	0	0	1757.45	7645.04	1.75089	3.86527
5	RHD V - Barretos	Monte Azul Paulista	2009	2	4	5	6	2	0	7	2	1	1	30	1453	1694	3184	2432	1139	1275	1538	3045	2437	1337	19534	3111885	3464458	7265283	5349389	2308391	2978310	3336731	7192596	5658414	2998212	43663669	4283.39	8180.54	11409	13197.5	4053.36	0	15186.7	4724.2	2321.88	2242.49	65599.1	15.0237	29.3473
11	RHD XI - Presidente Prudente	Monte Castelo	2009	0	0	3	0	1	0	0	1	1	0	6	258	333	591	595	306	253	317	592	553	385	4183	3111885	3464458	7265283	5349389	2308391	2978310	3336731	7192596	5658414	2998212	43663669	0	0	36879.6	0	7543.76	0	0	12149.7	10232.2	0	66805.2	15.3	6.39997
17	RHD XVII - Taubaté	Monteiro Lobato	2009	0	0	0	0	0	0	0	0	0	0	0	344	392	616	553	303	322	325	597	477	265	4194	3111885	3464458	7265283	5349389	2308391	2978310	3336731	7192596	5658414	2998212	43663669	0	0	0	0	0	0	0	0	0	0	0	0	0
7	RHD VII - Campinas	Monte Mor	2009	1	0	1	0	0	0	0	0	0	0	2	4319	4559	8700	5344	2018	4105	4410	8424	5303	2143	49325	3111885	3464458	7265283	5349389	2308391	2978310	3336731	7192596	5658414	2998212	43663669	720.511	0	835.09	0	0	0	0	0	0	0	1555.6	0.356269	1.7573
8	RHD VIII - Franca	Morro Agudo	2009	1	1	7	3	6	0	4	5	2	2	31	2653	2657	5557	3209	1221	2570	2518	4858	3050	1334	29627	3111885	3464458	7265283	5349389	2308391	2978310	3336731	7192596	5658414	2998212	43663669	1172.97	1303.9	9151.88	5000.99	11343.4	0	5300.61	7402.84	3710.44	4495.07	48882.1	11.1951	33.1679
7	RHD VII - Campinas	Morungaba	2009	0	0	0	0	0	0	0	0	0	0	0	944	1012	2052	1400	645	930	993	1994	1324	648	11942	3111885	3464458	7265283	5349389	2308391	2978310	3336731	7192596	5658414	2998212	43663669	0	0	0	0	0	0	0	0	0	0	0	0	0
3	RHD III - Araraquara	Motuca	2009	1	0	1	0	0	0	0	1	1	0	4	347	369	731	560	222	349	375	683	524	216	4376	3111885	3464458	7265283	5349389	2308391	2978310	3336731	7192596	5658414	2998212	43663669	8967.97	0	9938.83	0	0	0	0	10530.9	10798.5	0	40236.2	9.21503	4.0325
2	RHD II - Araçatuba	Murutinga do Sul	2009	1	1	0	2	1	0	0	0	1	1	7	269	306	586	638	370	254	318	562	593	391	4287	3111885	3464458	7265283	5349389	2308391	2978310	3336731	7192596	5658414	2998212	43663669	11568.3	11321.8	0	16769.2	6238.89	0	0	0	9542.01	7668.06	63108.3	14.4533	6.19612
11	RHD XI - Presidente Prudente	Nantes	2009	0	0	0	0	0	0	0	0	0	0	0	256	265	453	297	131	237	243	437	293	134	2746	3111885	3464458	7265283	5349389	2308391	2978310	3336731	7192596	5658414	2998212	43663669	0	0	0	0	0	0	0	0	0	0	0	0	0
11	RHD XI - Presidente Prudente	Narandiba	2009	0	0	0	1	0	0	0	0	0	0	1	378	380	712	532	217	365	432	658	471	218	4363	3111885	3464458	7265283	5349389	2308391	2978310	3336731	7192596	5658414	2998212	43663669	0	0	0	10055.2	0	0	0	0	0	0	10055.2	2.30289	1.00475
17	RHD XVII - Taubaté	Natividade da Serra	2009	0	0	0	0	0	0	0	0	0	0	0	499	595	985	972	584	530	566	858	812	494	6895	3111885	3464458	7265283	5349389	2308391	2978310	3336731	7192596	5658414	2998212	43663669	0	0	0	0	0	0	0	0	0	0	0	0	0
7	RHD VII - Campinas	Nazaré Paulista	2009	0	0	1	0	0	0	0	0	0	0	1	1300	1522	2754	1995	1103	1239	1385	2510	1850	1051	16709	3111885	3464458	7265283	5349389	2308391	2978310	3336731	7192596	5658414	2998212	43663669	0	0	2638.08	0	0	0	0	0	0	0	2638.08	0.604183	1.00953
15	RHD XV - São José do Rio Preto	Neves Paulista	2009	0	1	1	2	0	0	0	0	0	0	4	503	616	1452	1273	705	481	576	1376	1224	831	9037	3111885	3464458	7265283	5349389	2308391	2978310	3336731	7192596	5658414	2998212	43663669	0	5624.12	5003.64	8404.38	0	0	0	0	0	0	19032.1	4.3588	3.93905
15	RHD XV - São José do Rio Preto	Nhandeara	2009	0	0	0	0	0	0	0	0	0	0	0	628	760	1641	1571	857	628	704	1612	1588	998	10987	3111885	3464458	7265283	5349389	2308391	2978310	3336731	7192596	5658414	2998212	43663669	0	0	0	0	0	0	0	0	0	0	0	0	0
15	RHD XV - São José do Rio Preto	Nipoã	2009	0	1	0	1	0	0	0	0	0	0	2	351	364	819	509	252	305	318	699	456	235	4308	3111885	3464458	7265283	5349389	2308391	2978310	3336731	7192596	5658414	2998212	43663669	0	9517.74	0	10509.6	0	0	0	0	0	0	20027.3	4.58673	1.97596
15	RHD XV - São José do Rio Preto	Nova Aliança	2009	0	1	3	5	0	1	1	2	0	0	13	443	452	920	753	412	400	461	896	740	484	5961	3111885	3464458	7265283	5349389	2308391	2978310	3336731	7192596	5658414	2998212	43663669	0	7664.73	23691.1	35520.5	0	7445.77	7238.03	16054.9	0	0	97615.1	22.3561	13.3265
16	RHD XVI - Sorocaba	Nova Campina	2009	0	0	0	0	0	0	0	0	0	0	0	898	1006	1385	864	311	870	933	1295	789	301	8652	3111885	3464458	7265283	5349389	2308391	2978310	3336731	7192596	5658414	2998212	43663669	0	0	0	0	0	0	0	0	0	0	0	0	0
15	RHD XV - São José do Rio Preto	Nova Canaã Paulista	2009	0	0	0	0	0	0	0	0	0	0	0	120	159	292	346	223	116	146	281	316	209	2208	3111885	3464458	7265283	5349389	2308391	2978310	3336731	7192596	5658414	2998212	43663669	0	0	0	0	0	0	0	0	0	0	0	0	0
2	RHD II - Araçatuba	Nova Castilho	2009	0	0	0	0	0	0	0	0	0	0	0	96	93	151	156	79	74	100	184	131	81	1145	3111885	3464458	7265283	5349389	2308391	2978310	3336731	7192596	5658414	2998212	43663669	0	0	0	0	0	0	0	0	0	0	0	0	0
3	RHD III - Araraquara	Nova Europa	2009	0	0	0	0	0	0	0	0	0	0	0	813	752	1661	1093	426	799	794	1539	1021	492	9390	3111885	3464458	7265283	5349389	2308391	2978310	3336731	7192596	5658414	2998212	43663669	0	0	0	0	0	0	0	0	0	0	0	0	0
15	RHD XV - São José do Rio Preto	Nova Granada	2009	7	8	30	27	14	8	12	22	21	12	161	1443	1622	3328	2392	1140	1377	1540	3089	2287	1323	19541	3111885	3464458	7265283	5349389	2308391	2978310	3336731	7192596	5658414	2998212	43663669	15095.8	17087.3	65492.3	60381.9	28348.7	17303.2	26000.5	51226	51957.5	27194.7	360088	82.4685	161.152
11	RHD XI - Presidente Prudente	Nova Guataporanga	2009	0	0	1	0	0	0	0	1	0	0	2	171	174	320	316	151	127	157	309	298	209	2232	3111885	3464458	7265283	5349389	2308391	2978310	3336731	7192596	5658414	2998212	43663669	0	0	22704	0	0	0	0	23277	0	0	45981	10.5307	2.35046
2	RHD II - Araçatuba	Nova Independência	2009	0	0	5	2	0	0	0	6	3	0	16	263	282	507	345	152	267	246	494	343	168	3067	3111885	3464458	7265283	5349389	2308391	2978310	3336731	7192596	5658414	2998212	43663669	0	0	71649.7	31011	0	0	0	87359.5	49490.5	0	239511	54.8535	16.8236
15	RHD XV - São José do Rio Preto	Novais	2009	0	0	2	2	0	0	1	0	0	0	5	462	434	930	451	214	397	397	724	355	238	4602	3111885	3464458	7265283	5349389	2308391	2978310	3336731	7192596	5658414	2998212	43663669	0	0	15624.3	23722.3	0	0	8404.86	0	0	0	47751.5	10.9362	5.03284
2	RHD II - Araçatuba	Nova Luzitânia	2009	0	0	0	0	0	0	0	0	0	0	0	290	281	689	398	194	261	234	541	383	207	3478	3111885	3464458	7265283	5349389	2308391	2978310	3336731	7192596	5658414	2998212	43663669	0	0	0	0	0	0	0	0	0	0	0	0	0
7	RHD VII - Campinas	Nova Odessa	2009	0	1	2	3	2	1	3	0	3	0	15	3787	4244	8945	6634	2299	3792	4093	8732	6572	2804	51902	3111885	3464458	7265283	5349389	2308391	2978310	3336731	7192596	5658414	2998212	43663669	0	816.319	1624.43	2419.08	2008.17	785.419	2445.69	0	2582.96	0	12682.1	2.90449	15.0749
15	RHD XV - São José do Rio Preto	Novo Horizonte	2009	0	0	0	0	1	0	0	0	0	0	1	2771	2856	6143	4761	2256	2663	2830	5619	4703	2676	37278	3111885	3464458	7265283	5349389	2308391	2978310	3336731	7192596	5658414	2998212	43663669	0	0	0	0	1023.22	0	0	0	0	0	1023.22	0.234342	0.87358
8	RHD VIII - Franca	Nuporanga	2009	0	0	2	1	1	0	1	1	0	0	6	524	583	1134	897	397	488	551	1049	890	455	6968	3111885	3464458	7265283	5349389	2308391	2978310	3336731	7192596	5658414	2998212	43663669	0	0	12813.6	5963.64	5814.59	0	6055.77	6856.62	0	0	37504.2	8.58933	5.98505
9	RHD IX - Marília	Ocauçu	2009	0	0	0	0	0	0	0	0	0	0	0	347	376	642	566	301	334	325	615	502	276	4284	3111885	3464458	7265283	5349389	2308391	2978310	3336731	7192596	5658414	2998212	43663669	0	0	0	0	0	0	0	0	0	0	0	0	0
9	RHD IX - Marília	Óleo	2009	0	0	0	0	0	0	0	0	0	0	0	198	245	354	393	214	203	214	366	362	230	2779	3111885	3464458	7265283	5349389	2308391	2978310	3336731	7192596	5658414	2998212	43663669	0	0	0	0	0	0	0	0	0	0	0	0	0
5	RHD V - Barretos	Olímpia	2009	20	34	61	62	37	12	27	46	51	26	376	3762	3960	8423	6221	3151	3611	3768	8063	6337	3815	51111	3111885	3464458	7265283	5349389	2308391	2978310	3336731	7192596	5658414	2998212	43663669	16543.8	29745.3	52615.7	53313.3	27105.8	9897.46	23909.7	41034.3	45538.8	20433.4	320138	73.319	374.741
15	RHD XV - São José do Rio Preto	Onda Verde	2009	2	2	3	3	0	2	3	1	2	2	20	321	348	656	475	237	309	315	623	446	224	3954	3111885	3464458	7265283	5349389	2308391	2978310	3336731	7192596	5658414	2998212	43663669	19388.7	19910.7	33225.4	33785.6	0	19277.1	31778.4	11545.1	25374.1	26769.8	221055	50.6267	20.0178
9	RHD IX - Marília	Oriente	2009	0	0	0	0	0	0	1	0	0	0	1	421	499	952	818	402	424	484	932	829	486	6247	3111885	3464458	7265283	5349389	2308391	2978310	3336731	7192596	5658414	2998212	43663669	0	0	0	0	0	0	6894.07	0	0	0	6894.07	1.5789	0.986341
15	RHD XV - São José do Rio Preto	Orindiúva	2009	1	0	0	1	0	0	0	0	1	0	3	500	488	1096	646	208	472	494	1019	546	234	5703	3111885	3464458	7265283	5349389	2308391	2978310	3336731	7192596	5658414	2998212	43663669	6223.77	0	0	8280.79	0	0	0	0	10363.4	0	24868	5.69534	3.24805
8	RHD VIII - Franca	Orlândia	2009	0	0	0	0	0	0	0	1	0	0	1	3026	3349	6724	5096	1927	2962	3294	6630	5157	2428	40593	3111885	3464458	7265283	5349389	2308391	2978310	3336731	7192596	5658414	2998212	43663669	0	0	0	0	0	0	0	1084.86	0	0	1084.86	0.248457	1.00856
1	RHD I - Grande São Paulo	Osasco	2009	0	0	4	0	0	1	1	1	1	1	9	55364	56323	118518	77442	25859	53855	55625	121486	85236	35028	684736	3111885	3464458	7265283	5349389	2308391	2978310	3336731	7192596	5658414	2998212	43663669	0	0	245.204	0	0	55.3024	59.9862	59.2051	66.3853	85.5947	571.678	0.130928	8.96509
9	RHD IX - Marília	Oscar Bressane	2009	0	0	0	0	0	0	0	0	0	0	0	177	166	363	315	245	159	200	370	375	241	2611	3111885	3464458	7265283	5349389	2308391	2978310	3336731	7192596	5658414	2998212	43663669	0	0	0	0	0	0	0	0	0	0	0	0	0
9	RHD IX - Marília	Osvaldo Cruz	2009	0	1	1	0	1	0	0	0	0	0	3	1920	2455	5345	4089	2247	1906	2247	4520	4239	2728	31696	3111885	3464458	7265283	5349389	2308391	2978310	3336731	7192596	5658414	2998212	43663669	0	1411.18	1359.27	0	1027.32	0	0	0	0	0	3797.77	0.869779	2.75685
9	RHD IX - Marília	Ourinhos	2009	1	2	4	2	0	1	4	1	3	1	19	8208	8682	16478	12630	5711	7816	8336	16599	13638	7094	105192	3111885	3464458	7265283	5349389	2308391	2978310	3336731	7192596	5658414	2998212	43663669	379.128	798.078	1763.63	847.092	0	381.053	1601.12	433.315	1244.7	422.641	7870.76	1.80259	18.9618
15	RHD XV - São José do Rio Preto	Ouroeste	2009	0	0	0	0	0	0	0	0	0	0	0	640	687	1378	1036	513	586	704	1345	1035	534	8458	3111885	3464458	7265283	5349389	2308391	2978310	3336731	7192596	5658414	2998212	43663669	0	0	0	0	0	0	0	0	0	0	0	0	0
11	RHD XI - Presidente Prudente	Ouro Verde	2009	0	0	0	0	0	0	0	1	0	0	1	655	667	1239	925	496	654	677	1210	925	519	7967	3111885	3464458	7265283	5349389	2308391	2978310	3336731	7192596	5658414	2998212	43663669	0	0	0	0	0	0	0	5944.29	0	0	5944.29	1.36138	1.08461
9	RHD IX - Marília	Pacaembu	2009	0	0	0	0	0	0	0	0	0	0	0	776	933	3507	1757	904	741	821	1565	1518	1022	13544	3111885	3464458	7265283	5349389	2308391	2978310	3336731	7192596	5658414	2998212	43663669	0	0	0	0	0	0	0	0	0	0	0	0	0
15	RHD XV - São José do Rio Preto	Palestina	2009	2	2	3	9	4	1	3	12	6	6	48	759	818	1889	1422	819	724	831	1645	1394	895	11196	3111885	3464458	7265283	5349389	2308391	2978310	3336731	7192596	5658414	2998212	43663669	8199.96	8470.56	11538.3	33856.9	11274.2	4113.69	12046	52468.8	24354.7	20099.7	186423	42.6952	47.8015
15	RHD XV - São José do Rio Preto	Palmares Paulista	2009	0	0	0	0	0	0	0	0	0	0	0	961	1010	2447	1157	347	949	946	1843	977	389	11026	3111885	3464458	7265283	5349389	2308391	2978310	3336731	7192596	5658414	2998212	43663669	0	0	0	0	0	0	0	0	0	0	0	0	0
15	RHD XV - São José do Rio Preto	Palmeira d'Oeste	2009	0	0	0	0	0	0	0	0	0	0	0	658	754	1381	1411	817	590	700	1368	1360	888	9927	3111885	3464458	7265283	5349389	2308391	2978310	3336731	7192596	5658414	2998212	43663669	0	0	0	0	0	0	0	0	0	0	0	0	0
9	RHD IX - Marília	Palmital	2009	0	0	0	0	0	0	0	0	0	0	0	1566	1704	3199	2782	1523	1476	1612	3231	2831	1831	21755	3111885	3464458	7265283	5349389	2308391	2978310	3336731	7192596	5658414	2998212	43663669	0	0	0	0	0	0	0	0	0	0	0	0	0
11	RHD XI - Presidente Prudente	Panorama	2009	5	7	17	11	6	3	5	6	14	5	79	1353	1363	2401	1657	790	1271	1290	2332	1629	835	14921	3111885	3464458	7265283	5349389	2308391	2978310	3336731	7192596	5658414	2998212	43663669	11499.9	17792.5	51441	35511.9	17532.1	7029.84	12933.1	18505.8	48629.7	17953.4	238829	54.6975	81.6141
9	RHD IX - Marília	Paraguaçu Paulista	2009	1	0	3	1	0	0	2	2	0	1	10	3414	3695	7467	5096	2305	3182	3570	6566	5168	2799	43262	3111885	3464458	7265283	5349389	2308391	2978310	3336731	7192596	5658414	2998212	43663669	911.507	0	2918.96	1049.72	0	0	1869.32	2190.86	0	1071.17	10011.5	2.29288	9.91944
17	RHD XVII - Taubaté	Paraibuna	2009	0	0	0	0	0	0	0	0	0	0	0	1470	1664	2740	2196	1108	1391	1560	2695	2009	1023	17856	3111885	3464458	7265283	5349389	2308391	2978310	3336731	7192596	5658414	2998212	43663669	0	0	0	0	0	0	0	0	0	0	0	0	0
15	RHD XV - São José do Rio Preto	Paraíso	2009	1	2	1	3	2	0	1	4	4	0	18	425	522	1016	767	383	460	433	901	716	403	6026	3111885	3464458	7265283	5349389	2308391	2978310	3336731	7192596	5658414	2998212	43663669	7322.08	13273.8	7150.87	20923.3	12054.3	0	7706.08	31931.6	31611.3	0	131973	30.225	18.2136
6	RHD VI - Bauru	Paranapanema	2009	0	0	0	0	0	0	0	0	0	0	0	1655	1771	2953	2114	821	1501	1653	2868	1962	818	18116	3111885	3464458	7265283	5349389	2308391	2978310	3336731	7192596	5658414	2998212	43663669	0	0	0	0	0	0	0	0	0	0	0	0	0
15	RHD XV - São José do Rio Preto	Paranapuã	2009	0	0	0	2	0	0	0	2	1	1	6	284	335	604	505	285	266	295	566	481	288	3909	3111885	3464458	7265283	5349389	2308391	2978310	3336731	7192596	5658414	2998212	43663669	0	0	0	21185.7	0	0	0	25415.5	11763.9	10410.5	68775.5	15.7512	6.15715
9	RHD IX - Marília	Parapuã	2009	1	0	1	0	0	0	1	0	0	1	4	802	916	1746	1467	815	701	801	1582	1404	947	11181	3111885	3464458	7265283	5349389	2308391	2978310	3336731	7192596	5658414	2998212	43663669	3880.16	0	4161.1	0	0	0	4165.71	0	0	3166.01	15373	3.52077	3.93657
6	RHD VI - Bauru	Pardinho	2009	0	0	1	1	0	0	0	0	0	0	2	518	530	888	657	322	498	490	851	614	300	5668	3111885	3464458	7265283	5349389	2308391	2978310	3336731	7192596	5658414	2998212	43663669	0	0	8181.62	8142.14	0	0	0	0	0	0	16323.8	3.73852	2.119
12	RHD XII - Registro	Pariquera-Açu	2009	0	0	0	0	0	0	0	0	0	0	0	1649	1792	2885	2089	1057	1572	1748	3004	1992	1119	18907	3111885	3464458	7265283	5349389	2308391	2978310	3336731	7192596	5658414	2998212	43663669	0	0	0	0	0	0	0	0	0	0	0	0	0
15	RHD XV - São José do Rio Preto	Parisi	2009	0	0	2	2	2	0	0	0	0	0	6	143	155	317	301	165	131	136	308	265	162	2083	3111885	3464458	7265283	5349389	2308391	2978310	3336731	7192596	5658414	2998212	43663669	0	0	45837.7	35544.1	27980.5	0	0	0	0	0	109362	25.0465	5.21719
8	RHD VIII - Franca	Patrocínio Paulista	2009	1	0	0	0	0	1	0	0	0	0	2	1111	1183	2160	1619	695	1130	1121	1995	1500	720	13234	3111885	3464458	7265283	5349389	2308391	2978310	3336731	7192596	5658414	2998212	43663669	2800.98	0	0	0	0	2635.67	0	0	0	0	5436.65	1.24512	1.64779
11	RHD XI - Presidente Prudente	Paulicéia	2009	1	2	3	1	1	0	1	4	2	0	15	575	610	1111	725	354	518	553	965	711	307	6429	3111885	3464458	7265283	5349389	2308391	2978310	3336731	7192596	5658414	2998212	43663669	5411.97	11358.9	19618.2	7378.47	6520.88	0	6033.87	29813.9	15916.8	0	102053	23.3725	15.0262
7	RHD VII - Campinas	Paulínia	2009	0	0	0	0	0	0	0	0	0	0	0	6750	6765	14769	9807	2926	6568	6454	14588	9753	3381	81761	3111885	3464458	7265283	5349389	2308391	2978310	3336731	7192596	5658414	2998212	43663669	0	0	0	0	0	0	0	0	0	0	0	0	0
6	RHD VI - Bauru	Paulistânia	2009	0	0	0	0	0	0	0	0	0	0	0	128	165	308	235	121	140	152	265	195	122	1831	3111885	3464458	7265283	5349389	2308391	2978310	3336731	7192596	5658414	2998212	43663669	0	0	0	0	0	0	0	0	0	0	0	0	0
15	RHD XV - São José do Rio Preto	Paulo de Faria	2009	1	0	0	1	0	0	0	1	1	0	4	705	756	1419	1038	534	654	719	1351	1072	579	8827	3111885	3464458	7265283	5349389	2308391	2978310	3336731	7192596	5658414	2998212	43663669	4414.02	0	0	5153.55	0	0	0	5323.91	5278.37	0	20169.9	4.61937	4.07752
6	RHD VI - Bauru	Pederneiras	2009	0	0	0	0	0	0	0	0	0	0	0	3516	3870	7032	4999	2063	3315	3651	6663	4739	2410	42258	3111885	3464458	7265283	5349389	2308391	2978310	3336731	7192596	5658414	2998212	43663669	0	0	0	0	0	0	0	0	0	0	0	0	0
7	RHD VII - Campinas	Pedra Bela	2009	0	0	0	1	0	0	0	0	0	0	1	455	511	1002	775	398	393	489	854	652	403	5932	3111885	3464458	7265283	5349389	2308391	2978310	3336731	7192596	5658414	2998212	43663669	0	0	0	6902.44	0	0	0	0	0	0	6902.44	1.58082	0.937742
15	RHD XV - São José do Rio Preto	Pedranópolis	2009	0	0	0	0	0	0	0	0	0	0	0	174	193	405	383	215	163	172	372	355	216	2648	3111885	3464458	7265283	5349389	2308391	2978310	3336731	7192596	5658414	2998212	43663669	0	0	0	0	0	0	0	0	0	0	0	0	0
8	RHD VIII - Franca	Pedregulho	2009	0	0	0	1	0	0	0	0	0	0	1	1360	1485	2690	1845	890	1298	1335	2493	1804	891	16091	3111885	3464458	7265283	5349389	2308391	2978310	3336731	7192596	5658414	2998212	43663669	0	0	0	2899.4	0	0	0	0	0	0	2899.4	0.66403	1.06849
7	RHD VII - Campinas	Pedreira	2009	0	0	0	0	0	0	0	0	0	0	0	3068	3281	7470	5321	2002	2912	3272	7101	5219	2545	42191	3111885	3464458	7265283	5349389	2308391	2978310	3336731	7192596	5658414	2998212	43663669	0	0	0	0	0	0	0	0	0	0	0	0	0
9	RHD IX - Marília	Pedrinhas Paulista	2009	0	0	0	0	0	0	0	0	0	0	0	224	273	450	396	181	196	238	457	404	199	3018	3111885	3464458	7265283	5349389	2308391	2978310	3336731	7192596	5658414	2998212	43663669	0	0	0	0	0	0	0	0	0	0	0	0	0
12	RHD XII - Registro	Pedro de Toledo	2009	0	0	0	0	0	0	0	0	0	0	0	980	978	1427	1250	665	977	979	1479	1054	619	10408	3111885	3464458	7265283	5349389	2308391	2978310	3336731	7192596	5658414	2998212	43663669	0	0	0	0	0	0	0	0	0	0	0	0	0
2	RHD II - Araçatuba	Penápolis	2009	0	0	0	1	0	0	0	0	0	0	1	4275	4702	9372	7512	3682	4122	4603	9125	7859	4601	59853	3111885	3464458	7265283	5349389	2308391	2978310	3336731	7192596	5658414	2998212	43663669	0	0	0	712.112	0	0	0	0	0	0	712.112	0.16309	0.976145
2	RHD II - Araçatuba	Pereira Barreto	2009	1	2	6	4	2	0	0	1	1	1	18	1975	2149	4011	3015	1616	1865	2050	3849	3294	1865	25689	3111885	3464458	7265283	5349389	2308391	2978310	3336731	7192596	5658414	2998212	43663669	1575.64	3224.25	10868	7097.03	2856.92	0	0	1868.69	1717.79	1607.62	30816	7.05758	18.1302
6	RHD VI - Bauru	Pereiras	2009	0	1	0	0	0	0	0	0	0	0	1	637	646	1209	921	472	577	607	1106	893	491	7559	3111885	3464458	7265283	5349389	2308391	2978310	3336731	7192596	5658414	2998212	43663669	0	5362.94	0	0	0	0	0	0	0	0	5362.94	1.22824	0.928425
4	RHD IV - Baixada Santista	Peruíbe	2009	0	0	0	0	0	0	0	0	0	0	0	5428	5419	8498	6734	3894	5185	5241	8814	7200	4342	60755	3111885	3464458	7265283	5349389	2308391	2978310	3336731	7192596	5658414	2998212	43663669	0	0	0	0	0	0	0	0	0	0	0	0	0
2	RHD II - Araçatuba	Piacatu	2009	0	0	0	1	0	0	0	0	1	0	2	396	441	841	712	335	376	445	815	614	406	5381	3111885	3464458	7265283	5349389	2308391	2978310	3336731	7192596	5658414	2998212	43663669	0	0	0	7513.19	0	0	0	0	9215.66	0	16728.8	3.8313	2.06162
16	RHD XVI - Sorocaba	Piedade	2009	0	0	0	0	0	0	0	0	0	0	0	4293	4856	8749	6661	3038	4132	4635	7990	6010	3105	53469	3111885	3464458	7265283	5349389	2308391	2978310	3336731	7192596	5658414	2998212	43663669	0	0	0	0	0	0	0	0	0	0	0	0	0
16	RHD XVI - Sorocaba	Pilar do Sul	2009	0	0	0	0	0	0	0	0	0	0	0	2377	2544	4348	3034	1547	2211	2416	4135	2903	1434	26949	3111885	3464458	7265283	5349389	2308391	2978310	3336731	7192596	5658414	2998212	43663669	0	0	0	0	0	0	0	0	0	0	0	0	0
17	RHD XVII - Taubaté	Pindamonhangaba	2009	4	3	10	6	4	1	3	3	1	1	36	12356	13137	24923	17508	6472	11906	12698	24744	18217	7404	149365	3111885	3464458	7265283	5349389	2308391	2978310	3336731	7192596	5658414	2998212	43663669	1007.41	791.153	2915.09	1833.24	1426.69	250.152	788.328	872.041	310.612	404.945	10599.7	2.42757	36.2594
15	RHD XV - São José do Rio Preto	Pindorama	2009	0	0	1	0	0	0	0	0	0	0	1	1095	1203	2634	1934	1012	981	1063	2336	1851	1192	15301	3111885	3464458	7265283	5349389	2308391	2978310	3336731	7192596	5658414	2998212	43663669	0	0	2758.27	0	0	0	0	0	0	0	2758.27	0.631708	0.966577
7	RHD VII - Campinas	Pinhalzinho	2009	0	0	3	1	0	0	0	0	1	0	5	988	1122	2043	1673	959	941	1032	1904	1644	988	13294	3111885	3464458	7265283	5349389	2308391	2978310	3336731	7192596	5658414	2998212	43663669	0	0	10668.6	3197.48	0	0	0	0	3441.86	0	17307.9	3.96391	5.26962
11	RHD XI - Presidente Prudente	Piquerobi	2009	0	0	0	0	0	0	0	0	0	0	0	258	318	507	471	269	246	279	547	474	265	3634	3111885	3464458	7265283	5349389	2308391	2978310	3336731	7192596	5658414	2998212	43663669	0	0	0	0	0	0	0	0	0	0	0	0	0
17	RHD XVII - Taubaté	Piquete	2009	0	0	1	0	0	0	0	1	0	0	2	1072	1219	2106	1910	845	1038	1153	2116	2064	1090	14613	3111885	3464458	7265283	5349389	2308391	2978310	3336731	7192596	5658414	2998212	43663669	0	0	3449.8	0	0	0	0	3399.15	0	0	6848.95	1.56857	2.29215
7	RHD VII - Campinas	Piracaia	2009	0	0	0	0	0	0	0	0	0	0	0	1905	2289	4192	3063	1497	1906	2135	3999	3057	1640	25683	3111885	3464458	7265283	5349389	2308391	2978310	3336731	7192596	5658414	2998212	43663669	0	0	0	0	0	0	0	0	0	0	0	0	0
10	RHD X - Piracicaba	Piracicaba	2009	12	27	78	62	22	13	29	62	39	28	372	27694	29780	63162	45076	18486	26326	28499	61953	46823	24135	371934	3111885	3464458	7265283	5349389	2308391	2978310	3336731	7192596	5658414	2998212	43663669	1348.4	3141.05	8972.04	7357.84	2747.19	1470.71	3395.39	7198.05	4713.03	3478.35	43822.1	10.0363	373.283
6	RHD VI - Bauru	Piraju	2009	0	0	1	3	2	0	0	0	0	0	6	2235	2459	4242	3726	1675	2118	2354	4338	3857	2242	29246	3111885	3464458	7265283	5349389	2308391	2978310	3336731	7192596	5658414	2998212	43663669	0	0	1712.7	4307.08	2756.29	0	0	0	0	0	8776.07	2.00992	5.87822
6	RHD VI - Bauru	Pirajuí	2009	1	5	6	5	6	1	3	7	4	0	38	1501	1818	5417	2851	1243	1374	1578	3074	2628	1643	23127	3111885	3464458	7265283	5349389	2308391	2978310	3336731	7192596	5658414	2998212	43663669	2073.21	9528.21	8047.2	9381.6	11142.7	2167.62	6343.6	16378.7	8612.5	0	73675.3	16.8734	39.023
15	RHD XV - São José do Rio Preto	Pirangi	2009	0	1	3	1	1	0	0	1	5	1	13	703	856	1813	1440	765	676	784	1606	1411	823	10877	3111885	3464458	7265283	5349389	2308391	2978310	3336731	7192596	5658414	2998212	43663669	0	4047.26	12022	3714.85	3017.5	0	0	4478.58	20051.1	3643.03	50974.3	11.6743	12.6981
1	RHD I - Grande São Paulo	Pirapora do Bom Jesus	2009	0	0	0	1	0	0	0	2	1	0	4	1633	1631	2578	1596	538	1588	1579	2645	1544	557	15889	3111885	3464458	7265283	5349389	2308391	2978310	3336731	7192596	5658414	2998212	43663669	0	0	0	3351.75	0	0	0	5438.64	3664.78	0	12455.2	2.85252	4.53237
11	RHD XI - Presidente Prudente	Pirapozinho	2009	0	0	0	0	0	0	0	0	0	0	0	1939	2133	3925	3081	1354	1808	2190	3929	3216	1601	25176	3111885	3464458	7265283	5349389	2308391	2978310	3336731	7192596	5658414	2998212	43663669	0	0	0	0	0	0	0	0	0	0	0	0	0
10	RHD X - Piracicaba	Pirassununga	2009	0	0	0	1	0	1	0	2	0	0	4	5239	5719	11494	8887	4122	4988	5417	11170	9271	5332	71639	3111885	3464458	7265283	5349389	2308391	2978310	3336731	7192596	5658414	2998212	43663669	0	0	0	601.934	0	597.095	0	1287.84	0	0	2486.87	0.569552	4.08021
6	RHD VI - Bauru	Piratininga	2009	0	0	0	0	0	0	0	0	1	0	1	877	1009	1971	1552	758	856	891	1932	1532	909	12287	3111885	3464458	7265283	5349389	2308391	2978310	3336731	7192596	5658414	2998212	43663669	0	0	0	0	0	0	0	0	3693.48	0	3693.48	0.845894	1.03935
13	RHD XIII - Ribeirão Preto	Pitangueiras	2009	1	2	3	1	2	0	2	2	2	0	15	3384	3403	6378	3890	1482	3098	3129	5834	3571	1787	35956	3111885	3464458	7265283	5349389	2308391	2978310	3336731	7192596	5658414	2998212	43663669	919.588	2036.12	3417.35	1375.16	3115.24	0	2132.78	2465.75	3169.09	0	18631.1	4.26695	15.3423
15	RHD XV - São José do Rio Preto	Planalto	2009	0	1	1	0	0	0	0	0	0	0	2	430	372	785	569	214	340	357	692	525	237	4521	3111885	3464458	7265283	5349389	2308391	2978310	3336731	7192596	5658414	2998212	43663669	0	9313.06	9255.14	0	0	0	0	0	0	0	18568.2	4.25255	1.92258
9	RHD IX - Marília	Platina	2009	0	0	2	0	0	0	0	0	0	0	2	297	291	495	422	201	264	248	492	357	188	3255	3111885	3464458	7265283	5349389	2308391	2978310	3336731	7192596	5658414	2998212	43663669	0	0	29354.7	0	0	0	0	0	0	0	29354.7	6.72291	2.18831
1	RHD I - Grande São Paulo	Poá	2009	0	0	0	0	0	0	0	0	0	0	0	9416	9778	18018	12114	3733	8866	9694	18391	13274	4878	108162	3111885	3464458	7265283	5349389	2308391	2978310	3336731	7192596	5658414	2998212	43663669	0	0	0	0	0	0	0	0	0	0	0	0	0
15	RHD XV - São José do Rio Preto	Poloni	2009	0	0	0	1	0	0	0	0	0	0	1	392	366	920	673	397	368	394	790	654	541	5495	3111885	3464458	7265283	5349389	2308391	2978310	3336731	7192596	5658414	2998212	43663669	0	0	0	7948.57	0	0	0	0	0	0	7948.57	1.82041	1.00031
9	RHD IX - Marília	Pompéia	2009	0	0	1	3	3	0	1	0	0	0	8	1513	1607	3340	2486	1160	1364	1502	3397	2621	1390	20380	3111885	3464458	7265283	5349389	2308391	2978310	3336731	7192596	5658414	2998212	43663669	0	0	2175.23	6455.42	5969.98	0	2221.53	0	0	0	16822.2	3.85267	7.85173
6	RHD VI - Bauru	Pongaí	2009	1	0	0	0	1	0	0	1	0	0	3	227	283	563	517	277	187	239	510	494	303	3600	3111885	3464458	7265283	5349389	2308391	2978310	3336731	7192596	5658414	2998212	43663669	13708.7	0	0	0	8333.54	0	0	14103.1	0	0	36145.4	8.27814	2.98013
13	RHD XIII - Ribeirão Preto	Pontal	2009	2	1	1	0	1	1	0	0	1	0	7	3812	3655	8475	4256	1204	3661	3469	6798	3705	1426	40461	3111885	3464458	7265283	5349389	2308391	2978310	3336731	7192596	5658414	2998212	43663669	1632.68	947.868	857.261	0	1917.27	813.524	0	0	1527.24	0	7695.84	1.76253	7.13136
15	RHD XV - São José do Rio Preto	Pontalinda	2009	0	0	1	0	0	0	0	0	0	0	1	366	378	744	484	243	307	304	634	448	236	4144	3111885	3464458	7265283	5349389	2308391	2978310	3336731	7192596	5658414	2998212	43663669	0	0	9765.17	0	0	0	0	0	0	0	9765.17	2.23645	0.926785
15	RHD XV - São José do Rio Preto	Pontes Gestal	2009	0	0	0	2	0	0	0	1	0	0	3	183	209	392	334	184	182	207	356	341	205	2593	3111885	3464458	7265283	5349389	2308391	2978310	3336731	7192596	5658414	2998212	43663669	0	0	0	32032.3	0	0	0	20203.9	0	0	52236.2	11.9633	3.10209
15	RHD XV - São José do Rio Preto	Populina	2009	0	0	0	0	0	0	0	0	0	0	0	289	354	640	604	338	285	324	606	573	352	4365	3111885	3464458	7265283	5349389	2308391	2978310	3336731	7192596	5658414	2998212	43663669	0	0	0	0	0	0	0	0	0	0	0	0	0
6	RHD VI - Bauru	Porangaba	2009	0	0	0	0	0	0	0	0	0	0	0	631	692	1228	1151	681	623	656	1137	1009	609	8417	3111885	3464458	7265283	5349389	2308391	2978310	3336731	7192596	5658414	2998212	43663669	0	0	0	0	0	0	0	0	0	0	0	0	0
16	RHD XVI - Sorocaba	Porto Feliz	2009	3	0	2	2	1	0	1	2	1	1	13	3901	4252	8535	6203	2469	3780	4134	7902	5896	2931	50003	3111885	3464458	7265283	5349389	2308391	2978310	3336731	7192596	5658414	2998212	43663669	2393.14	0	1702.47	1724.77	934.95	0	807.143	1820.45	959.704	1022.93	11365.6	2.60298	13.0157
3	RHD III - Araraquara	Porto Ferreira	2009	0	1	1	3	0	0	1	1	1	0	8	4134	4240	8747	6479	2760	3836	4031	8490	6411	3402	52530	3111885	3464458	7265283	5349389	2308391	2978310	3336731	7192596	5658414	2998212	43663669	0	817.089	830.603	2476.95	0	0	827.768	847.184	882.61	0	6682.21	1.53038	8.03909
17	RHD XVII - Taubaté	Potim	2009	1	2	4	2	0	1	1	2	0	0	13	1660	1753	4960	1947	640	1612	1543	2840	1806	678	19439	3111885	3464458	7265283	5349389	2308391	2978310	3336731	7192596	5658414	2998212	43663669	1874.63	3952.6	5859.1	5495.01	0	1847.59	2162.5	5065.21	0	0	26256.6	6.01338	11.6894
15	RHD XV - São José do Rio Preto	Potirendaba	2009	3	3	4	4	2	0	2	1	1	1	21	1083	1173	2741	2013	1068	1023	1062	2356	2016	1199	15734	3111885	3464458	7265283	5349389	2308391	2978310	3336731	7192596	5658414	2998212	43663669	8620.18	8860.51	10602.4	10629.7	4322.83	0	6283.86	3052.88	2806.75	2500.59	57679.7	13.21	20.7846
9	RHD IX - Marília	Pracinha	2009	0	0	0	0	0	0	0	0	0	0	0	133	264	1144	319	124	140	142	248	187	112	2813	3111885	3464458	7265283	5349389	2308391	2978310	3336731	7192596	5658414	2998212	43663669	0	0	0	0	0	0	0	0	0	0	0	0	0
13	RHD XIII - Ribeirão Preto	Pradópolis	2009	0	2	3	1	0	1	1	0	0	1	9	1476	1470	3331	2020	718	1383	1397	2950	1930	805	17480	3111885	3464458	7265283	5349389	2308391	2978310	3336731	7192596	5658414	2998212	43663669	0	4713.55	6543.34	2648.21	0	2153.51	2388.5	0	0	3724.49	22171.6	5.07781	8.87602
4	RHD IV - Baixada Santista	Praia Grande	2009	1	0	0	0	0	1	0	0	0	0	2	22642	22003	41774	28838	13033	21805	21730	42592	32144	16933	263494	3111885	3464458	7265283	5349389	2308391	2978310	3336731	7192596	5658414	2998212	43663669	137.439	0	0	0	0	136.588	0	0	0	0	274.027	0.0627586	1.65365
6	RHD VI - Bauru	Pratânia	2009	0	0	0	0	0	0	0	0	0	0	0	419	487	807	533	193	400	400	746	485	203	4673	3111885	3464458	7265283	5349389	2308391	2978310	3336731	7192596	5658414	2998212	43663669	0	0	0	0	0	0	0	0	0	0	0	0	0
6	RHD VI - Bauru	Presidente Alves	2009	0	2	1	0	1	0	1	2	1	0	8	317	342	677	543	245	297	340	666	521	311	4259	3111885	3464458	7265283	5349389	2308391	2978310	3336731	7192596	5658414	2998212	43663669	0	20260	10731.6	0	9422	0	9813.91	21599.4	10860.7	0	82687.6	18.9374	8.06543
11	RHD XI - Presidente Prudente	Presidente Bernardes	2009	0	0	0	0	0	0	0	1	0	0	1	882	1116	2117	1894	1015	823	1064	2014	1877	1258	14060	3111885	3464458	7265283	5349389	2308391	2978310	3336731	7192596	5658414	2998212	43663669	0	0	0	0	0	0	0	3571.3	0	0	3571.3	0.817911	1.14998
11	RHD XI - Presidente Prudente	Presidente Epitácio	2009	0	2	3	0	0	0	1	0	0	0	6	3475	3619	6667	5040	2159	3263	3501	6768	5298	2541	42331	3111885	3464458	7265283	5349389	2308391	2978310	3336731	7192596	5658414	2998212	43663669	0	1914.59	3269.21	0	0	0	953.079	0	0	0	6136.89	1.40549	5.94958
11	RHD XI - Presidente Prudente	Presidente Prudente	2009	1	1	0	1	1	0	0	0	2	1	7	15430	16679	33816	25817	11473	14551	15987	34368	29024	14814	211959	3111885	3464458	7265283	5349389	2308391	2978310	3336731	7192596	5658414	2998212	43663669	201.678	207.714	0	207.204	201.202	0	0	0	389.913	202.39	1410.1	0.322946	6.84513
11	RHD XI - Presidente Prudente	Presidente Venceslau	2009	0	1	0	0	0	0	0	0	0	0	1	2595	2939	6718	5015	2354	2434	2825	5894	5275	2906	38955	3111885	3464458	7265283	5349389	2308391	2978310	3336731	7192596	5658414	2998212	43663669	0	1178.79	0	0	0	0	0	0	0	0	1178.79	0.26997	1.05167
6	RHD VI - Bauru	Promissão	2009	0	0	0	1	0	1	0	0	1	0	3	2845	3096	5981	4299	2064	2881	2926	5589	4313	2302	36296	3111885	3464458	7265283	5349389	2308391	2978310	3336731	7192596	5658414	2998212	43663669	0	0	0	1244.33	0	1033.78	0	0	1311.94	0	3590.05	0.822206	2.98428
16	RHD XVI - Sorocaba	Quadra	2009	0	0	0	0	0	0	0	0	0	0	0	281	279	483	469	229	261	237	491	366	181	3277	3111885	3464458	7265283	5349389	2308391	2978310	3336731	7192596	5658414	2998212	43663669	0	0	0	0	0	0	0	0	0	0	0	0	0
11	RHD XI - Presidente Prudente	Quatá	2009	0	0	1	0	0	0	0	0	1	0	2	1092	1149	2173	1540	640	1031	1093	2061	1506	782	13067	3111885	3464458	7265283	5349389	2308391	2978310	3336731	7192596	5658414	2998212	43663669	0	0	3343.43	0	0	0	0	0	3757.25	0	7100.68	1.62622	2.12498
9	RHD IX - Marília	Queiroz	2009	1	0	0	0	0	0	0	1	2	0	4	245	272	495	288	149	271	236	443	279	154	2832	3111885	3464458	7265283	5349389	2308391	2978310	3336731	7192596	5658414	2998212	43663669	12701.6	0	0	0	0	0	0	16236.1	40562.1	0	69499.8	15.9171	4.50772
17	RHD XVII - Taubaté	Queluz	2009	0	1	3	1	1	0	2	4	0	0	12	979	1017	2018	1364	494	990	904	1866	1209	598	11439	3111885	3464458	7265283	5349389	2308391	2978310	3336731	7192596	5658414	2998212	43663669	0	3406.55	10800.7	3921.84	4672.86	0	7382.15	15418.2	0	0	45602.3	10.444	11.9469
9	RHD IX - Marília	Quintana	2009	0	0	1	0	0	0	0	0	0	0	1	453	493	1013	723	374	430	500	990	703	448	6127	3111885	3464458	7265283	5349389	2308391	2978310	3336731	7192596	5658414	2998212	43663669	0	0	7172.05	0	0	0	0	0	0	0	7172.05	1.64257	1.0064
10	RHD X - Piracicaba	Rafard	2009	0	0	0	0	0	0	0	0	0	0	0	701	700	1485	1071	451	674	719	1460	1015	563	8839	3111885	3464458	7265283	5349389	2308391	2978310	3336731	7192596	5658414	2998212	43663669	0	0	0	0	0	0	0	0	0	0	0	0	0
11	RHD XI - Presidente Prudente	Rancharia	2009	2	2	6	3	1	2	0	6	1	3	26	2318	2471	4547	3702	1688	2135	2406	4444	3822	2100	29633	3111885	3464458	7265283	5349389	2308391	2978310	3336731	7192596	5658414	2998212	43663669	2684.97	2804.09	9586.91	4335	1367.53	2789.99	0	9710.98	1480.49	4283.16	39043.1	8.94179	26.4972
17	RHD XVII - Taubaté	Redenção da Serra	2009	0	0	0	0	0	0	0	0	0	0	0	329	364	579	548	272	313	344	543	443	266	4001	3111885	3464458	7265283	5349389	2308391	2978310	3336731	7192596	5658414	2998212	43663669	0	0	0	0	0	0	0	0	0	0	0	0	0
11	RHD XI - Presidente Prudente	Regente Feijó	2009	0	0	0	0	0	0	0	0	0	0	0	1460	1565	3033	2378	1034	1297	1451	2903	2490	1284	18895	3111885	3464458	7265283	5349389	2308391	2978310	3336731	7192596	5658414	2998212	43663669	0	0	0	0	0	0	0	0	0	0	0	0	0
6	RHD VI - Bauru	Reginópolis	2009	0	1	0	2	0	0	1	2	0	0	6	438	857	2158	733	377	426	392	843	647	432	7303	3111885	3464458	7265283	5349389	2308391	2978310	3336731	7192596	5658414	2998212	43663669	0	4042.54	0	14595.9	0	0	8512.07	17064.3	0	0	44214.8	10.1262	7.39518
12	RHD XII - Registro	Registro	2009	0	0	0	0	0	0	0	0	0	0	0	4939	5144	8588	6163	2882	4679	4959	8893	6316	3220	55783	3111885	3464458	7265283	5349389	2308391	2978310	3336731	7192596	5658414	2998212	43663669	0	0	0	0	0	0	0	0	0	0	0	0	0
8	RHD VIII - Franca	Restinga	2009	0	0	0	0	0	0	0	0	0	0	0	648	586	1098	780	263	638	652	1039	711	272	6687	3111885	3464458	7265283	5349389	2308391	2978310	3336731	7192596	5658414	2998212	43663669	0	0	0	0	0	0	0	0	0	0	0	0	0
16	RHD XVI - Sorocaba	Ribeira	2009	0	0	0	0	0	0	0	0	1	0	1	331	356	465	427	247	295	285	447	352	264	3469	3111885	3464458	7265283	5349389	2308391	2978310	3336731	7192596	5658414	2998212	43663669	0	0	0	0	0	0	0	0	16075	0	16075	3.68156	1.27713
3	RHD III - Araraquara	Ribeirão Bonito	2009	0	0	0	0	0	0	0	0	0	0	0	1108	1083	2078	1396	641	1046	1025	1962	1319	748	12406	3111885	3464458	7265283	5349389	2308391	2978310	3336731	7192596	5658414	2998212	43663669	0	0	0	0	0	0	0	0	0	0	0	0	0
16	RHD XVI - Sorocaba	Ribeirão Branco	2009	0	0	0	0	0	0	0	0	0	0	0	1980	2115	2909	1983	912	1907	2024	2791	1700	741	19062	3111885	3464458	7265283	5349389	2308391	2978310	3336731	7192596	5658414	2998212	43663669	0	0	0	0	0	0	0	0	0	0	0	0	0
8	RHD VIII - Franca	Ribeirão Corrente	2009	0	0	0	0	0	0	0	0	0	0	0	387	428	770	475	226	392	373	663	447	201	4362	3111885	3464458	7265283	5349389	2308391	2978310	3336731	7192596	5658414	2998212	43663669	0	0	0	0	0	0	0	0	0	0	0	0	0
9	RHD IX - Marília	Ribeirão do Sul	2009	0	0	0	0	0	0	0	1	0	0	1	339	381	665	616	330	316	357	667	571	337	4579	3111885	3464458	7265283	5349389	2308391	2978310	3336731	7192596	5658414	2998212	43663669	0	0	0	0	0	0	0	10783.5	0	0	10783.5	2.46967	1.13086
11	RHD XI - Presidente Prudente	Ribeirão dos Índios	2009	0	0	0	0	0	0	0	0	0	0	0	152	172	323	295	197	142	160	315	302	195	2253	3111885	3464458	7265283	5349389	2308391	2978310	3336731	7192596	5658414	2998212	43663669	0	0	0	0	0	0	0	0	0	0	0	0	0
16	RHD XVI - Sorocaba	Ribeirão Grande	2009	0	0	0	1	0	0	0	0	0	0	1	651	693	1266	867	461	645	695	1150	780	425	7633	3111885	3464458	7265283	5349389	2308391	2978310	3336731	7192596	5658414	2998212	43663669	0	0	0	6170	0	0	0	0	0	0	6170	1.41307	1.0786
1	RHD I - Grande São Paulo	Ribeirão Pires	2009	0	0	0	0	0	0	0	0	0	0	0	8712	9458	19584	14243	5341	8238	8997	19746	15013	6236	115568	3111885	3464458	7265283	5349389	2308391	2978310	3336731	7192596	5658414	2998212	43663669	0	0	0	0	0	0	0	0	0	0	0	0	0
13	RHD XIII - Ribeirão Preto	Ribeirão Preto	2009	17	26	31	21	18	23	31	39	22	23	251	43586	47598	105674	71591	29384	42468	46124	106071	78909	41818	613223	3111885	3464458	7265283	5349389	2308391	2978310	3336731	7192596	5658414	2998212	43663669	1213.74	1892.43	2131.31	1569.15	1414.07	1613.01	2242.62	2644.56	1577.58	1649.02	17947.5	4.11039	252.059
16	RHD XVI - Sorocaba	Riversul	2009	0	0	0	0	0	0	0	0	0	0	0	509	589	892	760	470	554	579	830	779	471	6433	3111885	3464458	7265283	5349389	2308391	2978310	3336731	7192596	5658414	2998212	43663669	0	0	0	0	0	0	0	0	0	0	0	0	0
8	RHD VIII - Franca	Rifaina	2009	0	0	2	2	2	0	0	0	1	1	8	265	280	543	467	231	253	264	512	457	253	3525	3111885	3464458	7265283	5349389	2308391	2978310	3336731	7192596	5658414	2998212	43663669	0	0	26759.8	22909.6	19986.1	0	0	0	12381.6	11850.6	93887.7	21.5025	7.57963
3	RHD III - Araraquara	Rincão	2009	0	0	6	2	2	4	0	7	1	0	22	940	970	1743	1256	546	881	915	1665	1161	630	10707	3111885	3464458	7265283	5349389	2308391	2978310	3336731	7192596	5658414	2998212	43663669	0	0	25009.6	8518.14	8455.64	13522.4	0	30239.1	4873.74	0	90618.7	20.7538	22.2211
9	RHD IX - Marília	Rinópolis	2009	0	0	0	1	0	0	0	0	0	0	1	717	828	1590	1348	770	697	696	1447	1274	884	10251	3111885	3464458	7265283	5349389	2308391	2978310	3336731	7192596	5658414	2998212	43663669	0	0	0	3968.39	0	0	0	0	0	0	3968.39	0.908854	0.931666
10	RHD X - Piracicaba	Rio Claro	2009	0	1	0	2	1	1	0	1	0	0	6	13701	14779	32070	23150	9908	12901	14507	31353	24069	13582	190020	3111885	3464458	7265283	5349389	2308391	2978310	3336731	7192596	5658414	2998212	43663669	0	234.418	0	462.15	232.983	230.859	0	229.407	0	0	1389.82	0.3183	6.04834
10	RHD X - Piracicaba	Rio das Pedras	2009	1	0	0	0	0	0	0	0	0	0	1	2515	2615	5556	3354	1199	2485	2375	5095	3220	1401	29815	3111885	3464458	7265283	5349389	2308391	2978310	3336731	7192596	5658414	2998212	43663669	1237.33	0	0	0	0	0	0	0	0	0	1237.33	0.283377	0.84489
1	RHD I - Grande São Paulo	Rio Grande da Serra	2009	0	0	0	0	0	0	0	0	0	0	0	4105	4060	7862	4874	1491	3883	4054	7774	4834	1691	44628	3111885	3464458	7265283	5349389	2308391	2978310	3336731	7192596	5658414	2998212	43663669	0	0	0	0	0	0	0	0	0	0	0	0	0
15	RHD XV - São José do Rio Preto	Riolândia	2009	0	1	3	0	0	0	1	1	1	0	7	844	816	2724	1193	537	803	789	1449	996	549	10700	3111885	3464458	7265283	5349389	2308391	2978310	3336731	7192596	5658414	2998212	43663669	0	4245.66	8001.41	0	0	0	4229.06	4963.83	5681.14	0	27121.1	6.21137	6.64616
11	RHD XI - Presidente Prudente	Rosana	2009	0	0	0	0	0	0	0	0	0	0	0	1754	2111	2986	2465	1060	1616	1965	3206	2574	929	20666	3111885	3464458	7265283	5349389	2308391	2978310	3336731	7192596	5658414	2998212	43663669	0	0	0	0	0	0	0	0	0	0	0	0	0
17	RHD XVII - Taubaté	Roseira	2009	0	0	4	0	2	0	0	1	1	0	8	844	865	1722	1159	400	781	808	1600	1147	459	9785	3111885	3464458	7265283	5349389	2308391	2978310	3336731	7192596	5658414	2998212	43663669	0	0	16876.4	0	11542	0	0	4495.37	4933.23	0	37846.9	8.66783	8.48147
2	RHD II - Araçatuba	Rubiácea	2009	0	2	0	3	0	0	0	3	3	0	11	222	248	476	338	144	230	219	442	295	159	2773	3111885	3464458	7265283	5349389	2308391	2978310	3336731	7192596	5658414	2998212	43663669	0	27939.2	0	47479.8	0	0	0	48818.5	57543.2	0	181781	41.632	11.5446
15	RHD XV - São José do Rio Preto	Rubinéia	2009	0	0	0	1	0	0	0	0	0	0	1	184	223	363	424	255	179	205	403	434	253	2923	3111885	3464458	7265283	5349389	2308391	2978310	3336731	7192596	5658414	2998212	43663669	0	0	0	12616.5	0	0	0	0	0	0	12616.5	2.88947	0.844592
6	RHD VI - Bauru	Sabino	2009	0	0	0	0	0	1	0	1	0	0	2	401	463	766	709	370	363	410	757	665	440	5344	3111885	3464458	7265283	5349389	2308391	2978310	3336731	7192596	5658414	2998212	43663669	0	0	0	0	0	8204.71	0	9501.45	0	0	17706.2	4.05512	2.16706
9	RHD IX - Marília	Sagres	2009	0	0	0	0	0	0	0	0	0	0	0	176	216	367	308	166	183	211	360	295	186	2468	3111885	3464458	7265283	5349389	2308391	2978310	3336731	7192596	5658414	2998212	43663669	0	0	0	0	0	0	0	0	0	0	0	0	0
15	RHD XV - São José do Rio Preto	Sales	2009	0	0	1	0	0	0	0	0	0	0	1	455	429	856	722	388	378	398	815	698	390	5529	3111885	3464458	7265283	5349389	2308391	2978310	3336731	7192596	5658414	2998212	43663669	0	0	8487.48	0	0	0	0	0	0	0	8487.48	1.94383	1.07474
8	RHD VIII - Franca	Sales Oliveira	2009	0	0	0	0	0	0	0	0	1	1	2	798	921	1709	1341	619	759	835	1702	1366	712	10762	3111885	3464458	7265283	5349389	2308391	2978310	3336731	7192596	5658414	2998212	43663669	0	0	0	0	0	0	0	0	4142.32	4210.97	8353.3	1.9131	2.05888
1	RHD I - Grande São Paulo	Salesópolis	2009	0	0	0	0	0	0	0	0	0	0	0	1414	1433	2495	1909	906	1343	1418	2369	1771	914	15972	3111885	3464458	7265283	5349389	2308391	2978310	3336731	7192596	5658414	2998212	43663669	0	0	0	0	0	0	0	0	0	0	0	0	0
9	RHD IX - Marília	Salmourão	2009	0	1	0	4	0	0	1	0	4	1	11	390	424	801	597	344	369	424	672	559	340	4920	3111885	3464458	7265283	5349389	2308391	2978310	3336731	7192596	5658414	2998212	43663669	0	8170.89	0	35841.8	0	0	7869.65	0	40489.5	8818.27	101190	23.1749	11.4021
10	RHD X - Piracicaba	Saltinho	2009	1	1	1	0	2	0	0	0	1	0	6	469	534	1227	929	452	453	524	1182	908	472	7150	3111885	3464458	7265283	5349389	2308391	2978310	3336731	7192596	5658414	2998212	43663669	6635.15	6487.75	5921.18	0	10214.1	0	0	0	6231.73	0	35489.9	8.12802	5.81154
16	RHD XVI - Sorocaba	Salto	2009	2	1	1	1	1	1	0	0	2	0	9	8314	9369	18184	13195	4719	8040	8818	17665	13440	5714	107458	3111885	3464458	7265283	5349389	2308391	2978310	3336731	7192596	5658414	2998212	43663669	748.589	369.779	399.543	405.41	489.17	370.437	0	0	842.026	0	3624.95	0.830199	8.92115
16	RHD XVI - Sorocaba	Salto de Pirapora	2009	0	0	0	0	0	0	0	0	0	0	0	3349	3742	6529	4813	2088	3313	3596	6381	4809	2219	40839	3111885	3464458	7265283	5349389	2308391	2978310	3336731	7192596	5658414	2998212	43663669	0	0	0	0	0	0	0	0	0	0	0	0	0
9	RHD IX - Marília	Salto Grande	2009	1	0	0	0	0	0	0	1	0	0	2	735	753	1367	1068	580	712	730	1336	1071	658	9010	3111885	3464458	7265283	5349389	2308391	2978310	3336731	7192596	5658414	2998212	43663669	4233.86	0	0	0	0	0	0	5383.68	0	0	9617.54	2.20264	1.98458
11	RHD XI - Presidente Prudente	Sandovalina	2009	0	0	0	0	0	0	0	0	0	0	0	360	355	577	444	189	317	347	573	422	167	3751	3111885	3464458	7265283	5349389	2308391	2978310	3336731	7192596	5658414	2998212	43663669	0	0	0	0	0	0	0	0	0	0	0	0	0
15	RHD XV - São José do Rio Preto	Santa Adélia	2009	1	1	3	0	0	0	1	2	1	0	9	1105	1208	2495	1747	866	1065	1125	2278	1760	1019	14668	3111885	3464458	7265283	5349389	2308391	2978310	3336731	7192596	5658414	2998212	43663669	2816.19	2867.93	8735.81	0	0	0	2965.98	6314.83	3215.01	0	26915.8	6.16434	9.04185
15	RHD XV - São José do Rio Preto	Santa Albertina	2009	0	0	0	0	0	0	0	0	0	0	0	373	458	900	801	480	341	400	819	769	535	5876	3111885	3464458	7265283	5349389	2308391	2978310	3336731	7192596	5658414	2998212	43663669	0	0	0	0	0	0	0	0	0	0	0	0	0
7	RHD VII - Campinas	Santa Bárbara d'Oeste	2009	0	2	1	2	0	2	2	3	1	0	13	13374	14955	32004	24035	8106	12471	14445	30601	24478	9852	184321	3111885	3464458	7265283	5349389	2308391	2978310	3336731	7192596	5658414	2998212	43663669	0	463.318	227.012	445.133	0	477.638	461.991	705.133	231.163	0	3011.39	0.689678	12.7122
17	RHD XVII - Taubaté	Santa Branca	2009	0	0	0	0	0	0	0	0	0	0	0	1123	1233	2196	1742	840	1087	1130	2177	1697	868	14093	3111885	3464458	7265283	5349389	2308391	2978310	3336731	7192596	5658414	2998212	43663669	0	0	0	0	0	0	0	0	0	0	0	0	0
15	RHD XV - São José do Rio Preto	Santa Clara d'Oeste	2009	0	0	0	0	0	0	0	0	0	0	0	144	188	343	263	162	131	156	298	295	168	2148	3111885	3464458	7265283	5349389	2308391	2978310	3336731	7192596	5658414	2998212	43663669	0	0	0	0	0	0	0	0	0	0	0	0	0
10	RHD X - Piracicaba	Santa Cruz da Conceição	2009	0	0	0	0	0	0	0	0	0	0	0	292	317	632	517	286	287	327	612	500	306	4076	3111885	3464458	7265283	5349389	2308391	2978310	3336731	7192596	5658414	2998212	43663669	0	0	0	0	0	0	0	0	0	0	0	0	0
13	RHD XIII - Ribeirão Preto	Santa Cruz da Esperança	2009	0	0	0	0	0	0	0	0	0	0	0	159	192	281	213	157	168	177	297	217	134	1995	3111885	3464458	7265283	5349389	2308391	2978310	3336731	7192596	5658414	2998212	43663669	0	0	0	0	0	0	0	0	0	0	0	0	0
14	RHD XIV - São João da Boa Vista	Santa Cruz das Palmeiras	2009	0	0	1	0	0	0	0	0	0	0	1	2571	2601	5545	3471	1406	2395	2546	4858	3382	1630	30405	3111885	3464458	7265283	5349389	2308391	2978310	3336731	7192596	5658414	2998212	43663669	0	0	1310.24	0	0	0	0	0	0	0	1310.24	0.300076	0.91238
9	RHD IX - Marília	Santa Cruz do Rio Pardo	2009	0	0	0	0	0	0	0	0	0	0	0	3525	3734	6801	5493	2719	3434	3538	6813	5602	3262	44921	3111885	3464458	7265283	5349389	2308391	2978310	3336731	7192596	5658414	2998212	43663669	0	0	0	0	0	0	0	0	0	0	0	0	0
3	RHD III - Araraquara	Santa Ernestina	2009	0	0	0	0	0	0	0	0	0	0	0	478	539	1071	660	233	451	493	949	601	269	5744	3111885	3464458	7265283	5349389	2308391	2978310	3336731	7192596	5658414	2998212	43663669	0	0	0	0	0	0	0	0	0	0	0	0	0
15	RHD XV - São José do Rio Preto	Santa Fé do Sul	2009	0	4	5	14	4	0	0	5	1	3	36	1885	2204	4565	3791	2090	1845	2254	4658	4089	2459	29840	3111885	3464458	7265283	5349389	2308391	2978310	3336731	7192596	5658414	2998212	43663669	0	6287.58	7957.59	19755.1	4417.97	0	0	7720.69	1383.81	3657.84	51180.6	11.7215	34.9771
10	RHD X - Piracicaba	Santa Gertrudes	2009	0	0	0	0	0	0	0	0	0	0	0	1875	1870	4284	2306	773	1895	1848	3861	2129	905	21746	3111885	3464458	7265283	5349389	2308391	2978310	3336731	7192596	5658414	2998212	43663669	0	0	0	0	0	0	0	0	0	0	0	0	0
1	RHD I - Grande São Paulo	Santa Isabel	2009	1	0	0	0	0	0	0	0	0	0	1	4366	4636	8516	6021	2427	4135	4346	8186	6055	2622	51310	3111885	3464458	7265283	5349389	2308391	2978310	3336731	7192596	5658414	2998212	43663669	712.754	0	0	0	0	0	0	0	0	0	712.754	0.163237	0.837571
3	RHD III - Araraquara	Santa Lúcia	2009	0	0	0	0	2	0	0	0	0	1	3	678	784	1526	959	325	746	755	1364	894	420	8451	3111885	3464458	7265283	5349389	2308391	2978310	3336731	7192596	5658414	2998212	43663669	0	0	0	0	14205.5	0	0	0	0	7138.6	21344.1	4.88829	4.1311
10	RHD X - Piracicaba	Santa Maria da Serra	2009	0	0	3	4	6	1	1	1	1	0	17	465	491	953	637	277	511	480	830	576	284	5504	3111885	3464458	7265283	5349389	2308391	2978310	3336731	7192596	5658414	2998212	43663669	0	0	22870.8	33591.1	50001.2	5828.4	6951.52	8665.78	9823.64	0	137732	31.544	17.3618
11	RHD XI - Presidente Prudente	Santa Mercedes	2009	0	0	0	0	0	0	0	1	0	0	1	228	267	420	357	204	237	224	430	329	214	2910	3111885	3464458	7265283	5349389	2308391	2978310	3336731	7192596	5658414	2998212	43663669	0	0	0	0	0	0	0	16727	0	0	16727	3.83087	1.11478
15	RHD XV - São José do Rio Preto	Santana da Ponte Pensa	2009	0	0	0	0	0	0	0	0	0	0	0	84	113	237	269	183	92	95	210	251	177	1711	3111885	3464458	7265283	5349389	2308391	2978310	3336731	7192596	5658414	2998212	43663669	0	0	0	0	0	0	0	0	0	0	0	0	0
1	RHD I - Grande São Paulo	Santana de Parnaíba	2009	1	1	2	2	0	3	1	2	0	0	12	9739	10183	17841	13013	3644	9308	9677	18672	12960	3878	108915	3111885	3464458	7265283	5349389	2308391	2978310	3336731	7192596	5658414	2998212	43663669	319.528	340.22	814.448	822.161	0	959.919	344.81	770.415	0	0	4371.5	1.00118	10.9043
15	RHD XV - São José do Rio Preto	Santa Rita d'Oeste	2009	0	0	0	0	0	0	0	0	0	0	0	147	199	337	397	236	130	170	355	387	272	2630	3111885	3464458	7265283	5349389	2308391	2978310	3336731	7192596	5658414	2998212	43663669	0	0	0	0	0	0	0	0	0	0	0	0	0
13	RHD XIII - Ribeirão Preto	Santa Rita do Passa Quatro	2009	0	0	1	0	0	0	0	0	0	0	1	1717	1926	4033	3640	1969	1674	1933	3988	3725	2608	27213	3111885	3464458	7265283	5349389	2308391	2978310	3336731	7192596	5658414	2998212	43663669	0	0	1801.46	0	0	0	0	0	0	0	1801.46	0.412576	1.12274
13	RHD XIII - Ribeirão Preto	Santa Rosa de Viterbo	2009	0	0	0	0	0	0	0	0	0	0	0	1791	2029	3969	2908	1456	1750	2023	3696	3005	1707	24334	3111885	3464458	7265283	5349389	2308391	2978310	3336731	7192596	5658414	2998212	43663669	0	0	0	0	0	0	0	0	0	0	0	0	0
15	RHD XV - São José do Rio Preto	Santa Salete	2009	0	0	0	0	0	0	0	0	0	0	0	69	121	215	235	126	90	91	203	199	134	1483	3111885	3464458	7265283	5349389	2308391	2978310	3336731	7192596	5658414	2998212	43663669	0	0	0	0	0	0	0	0	0	0	0	0	0
11	RHD XI - Presidente Prudente	Santo Anastácio	2009	0	0	0	0	0	0	0	1	0	0	1	1501	1718	3113	2670	1383	1432	1729	3026	2767	1752	21091	3111885	3464458	7265283	5349389	2308391	2978310	3336731	7192596	5658414	2998212	43663669	0	0	0	0	0	0	0	2376.93	0	0	2376.93	0.544373	1.14814
1	RHD I - Grande São Paulo	Santo André	2009	0	1	1	0	0	0	0	0	0	0	2	48521	51338	114625	86880	35432	46278	49808	115689	94657	50297	693525	3111885	3464458	7265283	5349389	2308391	2978310	3336731	7192596	5658414	2998212	43663669	0	67.4833	63.3831	0	0	0	0	0	0	0	130.866	0.0299715	2.0786
13	RHD XIII - Ribeirão Preto	Santo Antônio da Alegria	2009	0	0	1	0	0	0	0	0	0	0	1	483	526	1081	816	453	448	512	902	759	458	6438	3111885	3464458	7265283	5349389	2308391	2978310	3336731	7192596	5658414	2998212	43663669	0	0	6720.89	0	0	0	0	0	0	0	6720.89	1.53924	0.990963
7	RHD VII - Campinas	Santo Antônio de Posse	2009	0	0	0	0	0	0	0	0	0	0	0	1754	1861	3600	2494	953	1714	1747	3446	2362	1090	21021	3111885	3464458	7265283	5349389	2308391	2978310	3336731	7192596	5658414	2998212	43663669	0	0	0	0	0	0	0	0	0	0	0	0	0
2	RHD II - Araçatuba	Santo Antônio do Aracanguá	2009	0	0	0	0	0	0	0	0	0	0	0	571	671	1350	1010	401	573	639	1233	921	415	7784	3111885	3464458	7265283	5349389	2308391	2978310	3336731	7192596	5658414	2998212	43663669	0	0	0	0	0	0	0	0	0	0	0	0	0
14	RHD XIV - São João da Boa Vista	Santo Antônio do Jardim	2009	0	0	0	0	0	0	0	0	0	0	0	440	507	1018	800	425	441	437	916	737	412	6133	3111885	3464458	7265283	5349389	2308391	2978310	3336731	7192596	5658414	2998212	43663669	0	0	0	0	0	0	0	0	0	0	0	0	0
17	RHD XVII - Taubaté	Santo Antônio do Pinhal	2009	0	0	0	0	0	0	0	0	0	0	0	555	617	1042	820	363	537	593	970	754	408	6659	3111885	3464458	7265283	5349389	2308391	2978310	3336731	7192596	5658414	2998212	43663669	0	0	0	0	0	0	0	0	0	0	0	0	0
11	RHD XI - Presidente Prudente	Santo Expedito	2009	0	0	0	0	0	0	0	0	0	0	0	203	244	406	381	215	205	212	380	373	240	2859	3111885	3464458	7265283	5349389	2308391	2978310	3336731	7192596	5658414	2998212	43663669	0	0	0	0	0	0	0	0	0	0	0	0	0
2	RHD II - Araçatuba	Santópolis do Aguapeí	2009	0	0	0	0	0	0	0	0	0	0	0	367	358	793	480	229	352	385	678	459	258	4359	3111885	3464458	7265283	5349389	2308391	2978310	3336731	7192596	5658414	2998212	43663669	0	0	0	0	0	0	0	0	0	0	0	0	0
4	RHD IV - Baixada Santista	Santos	2009	0	0	0	0	0	0	0	0	0	0	0	26633	28434	62403	53714	28643	25192	27662	67059	64311	47339	431390	3111885	3464458	7265283	5349389	2308391	2978310	3336731	7192596	5658414	2998212	43663669	0	0	0	0	0	0	0	0	0	0	0	0	0
17	RHD XVII - Taubaté	São Bento do Sapucaí	2009	0	0	0	0	0	0	0	0	0	0	0	789	911	1565	1451	768	780	876	1537	1329	755	10761	3111885	3464458	7265283	5349389	2308391	2978310	3336731	7192596	5658414	2998212	43663669	0	0	0	0	0	0	0	0	0	0	0	0	0
1	RHD I - Grande São Paulo	São Bernardo do Campo	2009	0	0	0	1	0	0	0	0	0	0	1	59668	61810	134935	94772	31459	57341	60468	138171	102215	41154	781993	3111885	3464458	7265283	5349389	2308391	2978310	3336731	7192596	5658414	2998212	43663669	0	0	0	56.4448	0	0	0	0	0	0	56.4448	0.0129272	1.0109
1	RHD I - Grande São Paulo	São Caetano do Sul	2009	0	0	0	0	0	0	0	0	1	0	1	8539	9553	22748	20172	10357	7996	9189	24258	23361	16588	152761	3111885	3464458	7265283	5349389	2308391	2978310	3336731	7192596	5658414	2998212	43663669	0	0	0	0	0	0	0	0	242.216	0	242.216	0.0554732	0.847414
3	RHD III - Araraquara	São Carlos	2009	0	0	0	1	0	1	0	1	1	0	4	16086	17586	38826	27996	11619	15452	16554	37434	29061	15157	225771	3111885	3464458	7265283	5349389	2308391	2978310	3336731	7192596	5658414	2998212	43663669	0	0	0	191.077	0	192.746	0	192.141	194.708	0	770.672	0.176502	3.9849
15	RHD XV - São José do Rio Preto	São Francisco	2009	0	0	0	0	0	0	0	0	0	0	0	202	227	400	363	263	191	218	388	383	245	2880	3111885	3464458	7265283	5349389	2308391	2978310	3336731	7192596	5658414	2998212	43663669	0	0	0	0	0	0	0	0	0	0	0	0	0
14	RHD XIV - São João da Boa Vista	São João da Boa Vista	2009	0	1	2	0	1	0	0	3	2	0	9	5816	6488	13663	11005	5005	5568	6180	13458	11772	6541	85496	3111885	3464458	7265283	5349389	2308391	2978310	3336731	7192596	5658414	2998212	43663669	0	533.979	1063.5	0	461.217	0	0	1603.34	961.334	0	4623.37	1.05886	9.05283
15	RHD XV - São José do Rio Preto	São João das Duas Pontes	2009	0	0	1	1	0	0	0	0	0	0	2	182	233	396	349	189	173	215	384	328	199	2648	3111885	3464458	7265283	5349389	2308391	2978310	3336731	7192596	5658414	2998212	43663669	0	0	18346.7	15327.8	0	0	0	0	0	0	33674.4	7.71223	2.0422
15	RHD XV - São José do Rio Preto	São João de Iracema	2009	0	0	0	0	0	0	0	0	0	0	0	138	157	280	233	121	116	148	262	233	134	1822	3111885	3464458	7265283	5349389	2308391	2978310	3336731	7192596	5658414	2998212	43663669	0	0	0	0	0	0	0	0	0	0	0	0	0
11	RHD XI - Presidente Prudente	São João do Pau d'Alho	2009	1	0	0	0	2	0	0	0	1	0	4	131	178	272	312	210	117	152	288	284	226	2170	3111885	3464458	7265283	5349389	2308391	2978310	3336731	7192596	5658414	2998212	43663669	23754.8	0	0	0	21984.7	0	0	0	19924	0	65663.5	15.0385	3.26335
8	RHD VIII - Franca	São Joaquim da Barra	2009	4	3	7	4	6	1	1	7	6	3	42	3590	3740	8185	5616	2385	3501	3690	7807	5824	3077	47415	3111885	3464458	7265283	5349389	2308391	2978310	3336731	7192596	5658414	2998212	43663669	3467.28	2778.98	6213.44	3810.11	5807.27	850.703	904.263	6449.11	5829.41	2923.18	39033.7	8.93964	42.3873
8	RHD VIII - Franca	São José da Bela Vista	2009	0	0	0	0	0	0	0	0	0	0	0	827	808	1489	912	428	828	780	1238	853	456	8619	3111885	3464458	7265283	5349389	2308391	2978310	3336731	7192596	5658414	2998212	43663669	0	0	0	0	0	0	0	0	0	0	0	0	0
17	RHD XVII - Taubaté	São José do Barreiro	2009	0	0	0	0	0	0	0	0	0	0	0	367	381	619	533	236	366	350	604	464	281	4201	3111885	3464458	7265283	5349389	2308391	2978310	3336731	7192596	5658414	2998212	43663669	0	0	0	0	0	0	0	0	0	0	0	0	0
14	RHD XIV - São João da Boa Vista	São José do Rio Pardo	2009	1	3	12	11	3	0	0	6	4	6	46	3766	4416	8346	6797	3160	3512	4206	8198	6968	3867	53236	3111885	3464458	7265283	5349389	2308391	2978310	3336731	7192596	5658414	2998212	43663669	826.31	2353.57	10446.1	8657.24	2191.51	0	0	5264.16	3248.23	4652	37639.1	8.62024	45.8907
15	RHD XV - São José do Rio Preto	São José do Rio Preto	2009	1	2	16	18	6	6	7	7	12	8	83	27743	30068	69738	51887	22533	26697	29067	70386	57486	29996	415601	3111885	3464458	7265283	5349389	2308391	2978310	3336731	7192596	5658414	2998212	43663669	112.168	230.442	1666.87	1855.74	614.669	669.358	803.561	715.315	1181.17	799.63	8648.94	1.98081	82.3226
17	RHD XVII - Taubaté	São José dos Campos	2009	4	4	12	14	5	2	5	7	6	1	60	50976	53654	110600	76209	26150	48972	51878	109884	80502	31185	640010	3111885	3464458	7265283	5349389	2308391	2978310	3336731	7192596	5658414	2998212	43663669	244.184	258.281	788.277	982.711	441.375	121.633	321.594	458.194	421.735	96.1428	4134.13	0.946812	60.5969
1	RHD I - Grande São Paulo	São Lourenço da Serra	2009	0	0	0	0	0	0	0	0	0	0	0	1199	1377	2348	1687	679	1176	1275	2271	1549	657	14218	3111885	3464458	7265283	5349389	2308391	2978310	3336731	7192596	5658414	2998212	43663669	0	0	0	0	0	0	0	0	0	0	0	0	0
17	RHD XVII - Taubaté	São Luís do Paraitinga	2009	0	0	0	0	0	0	1	1	0	0	2	774	957	1625	1432	734	722	921	1542	1229	765	10701	3111885	3464458	7265283	5349389	2308391	2978310	3336731	7192596	5658414	2998212	43663669	0	0	0	0	0	0	3622.94	4664.46	0	0	8287.4	1.89801	2.03106
6	RHD VI - Bauru	São Manuel	2009	0	0	1	0	0	0	0	0	0	0	1	3048	3280	6483	4581	2051	2980	3317	6358	4659	2532	39289	3111885	3464458	7265283	5349389	2308391	2978310	3336731	7192596	5658414	2998212	43663669	0	0	1120.67	0	0	0	0	0	0	0	1120.67	0.256659	1.00839
16	RHD XVI - Sorocaba	São Miguel Arcanjo	2009	0	0	0	1	0	0	0	0	0	0	1	2947	3100	5197	3648	1710	2749	2945	4907	3458	1639	32300	3111885	3464458	7265283	5349389	2308391	2978310	3336731	7192596	5658414	2998212	43663669	0	0	0	1466.39	0	0	0	0	0	0	1466.39	0.335837	1.08475
1	RHD I - Grande São Paulo	São Paulo	2009	4	7	21	4	4	7	4	10	13	3	77	876969	886176	1950575	1302316	502986	842556	872480	2036599	1483230	751724	11505611	3111885	3464458	7265283	5349389	2308391	2978310	3336731	7192596	5658414	2998212	43663669	14.1938	27.3661	78.2184	16.4304	18.3575	24.744	15.2977	35.3167	49.594	11.9653	291.484	0.0667566	76.8076
10	RHD X - Piracicaba	São Pedro	2009	3	1	10	2	3	1	1	4	5	2	32	2390	2657	4942	3806	2090	2334	2593	4871	3988	2569	32240	3111885	3464458	7265283	5349389	2308391	2978310	3336731	7192596	5658414	2998212	43663669	3906.13	1303.9	14701.1	2811.03	3313.48	1276.05	1286.82	5906.46	7094.3	2334.15	43933.4	10.0618	32.4392
9	RHD IX - Marília	São Pedro do Turvo	2009	0	0	0	0	0	0	0	0	0	0	0	650	642	1127	915	462	585	664	1032	829	473	7379	3111885	3464458	7265283	5349389	2308391	2978310	3336731	7192596	5658414	2998212	43663669	0	0	0	0	0	0	0	0	0	0	0	0	0
16	RHD XVI - Sorocaba	São Roque	2009	0	0	0	0	0	0	0	0	0	0	0	6082	6529	13098	9892	4229	5705	6389	12992	10110	4982	80008	3111885	3464458	7265283	5349389	2308391	2978310	3336731	7192596	5658414	2998212	43663669	0	0	0	0	0	0	0	0	0	0	0	0	0
17	RHD XVII - Taubaté	São Sebastião	2009	0	0	1	0	0	0	0	0	0	0	1	6668	6669	13420	8312	2679	6480	6361	13162	7962	2942	74655	3111885	3464458	7265283	5349389	2308391	2978310	3336731	7192596	5658414	2998212	43663669	0	0	541.377	0	0	0	0	0	0	0	541.377	0.123988	0.925633
14	RHD XIV - São João da Boa Vista	São Sebastião da Grama	2009	0	0	0	0	0	0	0	0	0	0	0	970	1076	2013	1619	738	925	1014	1871	1480	774	12480	3111885	3464458	7265283	5349389	2308391	2978310	3336731	7192596	5658414	2998212	43663669	0	0	0	0	0	0	0	0	0	0	0	0	0
13	RHD XIII - Ribeirão Preto	São Simão	2009	0	0	0	0	0	0	0	0	0	0	0	1153	1199	2317	1777	870	1114	1207	2203	1777	1084	14701	3111885	3464458	7265283	5349389	2308391	2978310	3336731	7192596	5658414	2998212	43663669	0	0	0	0	0	0	0	0	0	0	0	0	0
4	RHD IV - Baixada Santista	São Vicente	2009	0	0	2	0	0	0	0	0	0	0	2	28263	28547	55811	38337	14214	26788	27856	56564	42598	20486	339464	3111885	3464458	7265283	5349389	2308391	2978310	3336731	7192596	5658414	2998212	43663669	0	0	260.353	0	0	0	0	0	0	0	260.353	0.0596269	2.02412
16	RHD XVI - Sorocaba	Sarapuí	2009	0	0	0	0	0	0	0	0	0	0	0	781	869	1436	1121	516	813	785	1367	971	520	9179	3111885	3464458	7265283	5349389	2308391	2978310	3336731	7192596	5658414	2998212	43663669	0	0	0	0	0	0	0	0	0	0	0	0	0
6	RHD VI - Bauru	Sarutaiá	2009	0	0	0	0	0	0	0	0	0	0	0	328	351	527	458	233	306	313	516	433	272	3737	3111885	3464458	7265283	5349389	2308391	2978310	3336731	7192596	5658414	2998212	43663669	0	0	0	0	0	0	0	0	0	0	0	0	0
15	RHD XV - São José do Rio Preto	Sebastianópolis do Sul	2009	0	0	0	0	0	0	0	0	0	0	0	192	222	507	439	197	188	211	480	398	241	3075	3111885	3464458	7265283	5349389	2308391	2978310	3336731	7192596	5658414	2998212	43663669	0	0	0	0	0	0	0	0	0	0	0	0	0
13	RHD XIII - Ribeirão Preto	Serra Azul	2009	0	1	1	0	1	0	1	2	1	1	8	844	924	2997	1513	499	862	843	1334	963	461	11240	3111885	3464458	7265283	5349389	2308391	2978310	3336731	7192596	5658414	2998212	43663669	0	3749.41	2424.19	0	4626.03	0	3958.16	10783.5	5875.82	6503.71	37920.8	8.68476	9.76167
13	RHD XIII - Ribeirão Preto	Serrana	2009	0	0	1	1	0	0	0	0	0	0	2	3561	3648	7109	4345	1306	3501	3545	6729	4108	1588	39440	3111885	3464458	7265283	5349389	2308391	2978310	3336731	7192596	5658414	2998212	43663669	0	0	1021.98	1231.16	0	0	0	0	0	0	2253.14	0.516022	2.03519
7	RHD VII - Campinas	Serra Negra	2009	0	0	0	0	0	0	0	0	0	0	0	1844	1976	4210	3400	1830	1713	1954	4064	3580	2351	26922	3111885	3464458	7265283	5349389	2308391	2978310	3336731	7192596	5658414	2998212	43663669	0	0	0	0	0	0	0	0	0	0	0	0	0
13	RHD XIII - Ribeirão Preto	Sertãozinho	2009	0	1	0	2	0	1	1	0	0	0	5	8863	9435	20078	13207	4688	8469	8865	19308	13215	5747	111875	3111885	3464458	7265283	5349389	2308391	2978310	3336731	7192596	5658414	2998212	43663669	0	367.192	0	810.084	0	351.672	376.394	0	0	0	1905.34	0.436368	4.88186
12	RHD XII - Registro	Sete Barras	2009	0	0	0	0	0	0	0	1	0	0	1	1333	1317	1973	1522	834	1264	1229	1876	1370	726	13444	3111885	3464458	7265283	5349389	2308391	2978310	3336731	7192596	5658414	2998212	43663669	0	0	0	0	0	0	0	3834.01	0	0	3834.01	0.878077	1.18049
5	RHD V - Barretos	Severínia	2009	0	3	3	5	3	0	2	1	6	1	24	1406	1513	2835	1855	683	1258	1302	2522	1653	752	15779	3111885	3464458	7265283	5349389	2308391	2978310	3336731	7192596	5658414	2998212	43663669	0	6869.38	7688.13	14418.8	10139.3	0	5125.55	2851.94	20538.7	3986.98	71618.9	16.4024	25.8813
17	RHD XVII - Taubaté	Silveiras	2009	0	0	0	2	0	0	0	0	0	0	2	493	535	932	688	380	505	506	892	620	371	5922	3111885	3464458	7265283	5349389	2308391	2978310	3336731	7192596	5658414	2998212	43663669	0	0	0	15550.5	0	0	0	0	0	0	15550.5	3.56144	2.10908
7	RHD VII - Campinas	Socorro	2009	3	4	14	14	15	3	1	6	6	2	68	2545	2766	5777	4945	2701	2429	2700	5588	4860	3079	37390	3111885	3464458	7265283	5349389	2308391	2978310	3336731	7192596	5658414	2998212	43663669	3668.23	5010.06	17606.7	15144.9	12819.6	3678.44	1235.83	7722.9	6985.7	1947.52	75819.9	17.3645	64.926
16	RHD XVI - Sorocaba	Sorocaba	2009	2	2	2	3	4	1	3	1	0	2	20	45426	49776	102954	70870	25697	43427	48046	100502	74434	34104	595236	3111885	3464458	7265283	5349389	2308391	2978310	3336731	7192596	5658414	2998212	43663669	137.009	139.202	141.136	226.445	359.325	68.582	208.346	71.5667	0	175.828	1527.44	0.349819	20.8225
2	RHD II - Araçatuba	Sud Mennucci	2009	0	1	2	1	0	0	1	1	0	2	8	613	656	1276	940	422	552	622	1233	884	446	7644	3111885	3464458	7265283	5349389	2308391	2978310	3336731	7192596	5658414	2998212	43663669	0	5281.19	11387.6	5690.84	0	0	5364.52	5833.41	0	13444.9	47002.4	10.7647	8.2285
7	RHD VII - Campinas	Sumaré	2009	1	0	2	0	0	0	0	1	1	1	6	20789	21294	44525	27588	8680	19853	20398	43267	27964	9934	244292	3111885	3464458	7265283	5349389	2308391	2978310	3336731	7192596	5658414	2998212	43663669	149.689	0	326.346	0	0	0	0	166.237	202.346	301.813	1146.43	0.26256	6.41412
1	RHD I - Grande São Paulo	Suzano	2009	0	0	0	0	0	0	0	1	0	0	1	23611	25168	44320	29851	9668	22788	24248	44964	30972	11449	267039	3111885	3464458	7265283	5349389	2308391	2978310	3336731	7192596	5658414	2998212	43663669	0	0	0	0	0	0	0	159.963	0	0	159.963	0.0366354	0.978307
2	RHD II - Araçatuba	Suzanápolis	2009	0	0	0	1	0	0	0	0	1	0	2	281	303	524	444	236	249	267	481	423	219	3427	3111885	3464458	7265283	5349389	2308391	2978310	3336731	7192596	5658414	2998212	43663669	0	0	0	12048.2	0	0	0	0	13376.9	0	25425	5.82293	1.99552
15	RHD XV - São José do Rio Preto	Tabapuã	2009	1	0	1	5	1	0	0	0	2	0	10	800	849	1936	1560	772	772	854	1764	1413	893	11613	3111885	3464458	7265283	5349389	2308391	2978310	3336731	7192596	5658414	2998212	43663669	3889.86	0	3752.73	17145.5	2990.14	0	0	0	8009.08	0	35787.3	8.19612	9.51816
3	RHD III - Araraquara	Tabatinga	2009	0	0	0	0	0	0	0	0	0	0	0	1161	1272	2745	1823	758	1173	1192	2271	1713	851	14959	3111885	3464458	7265283	5349389	2308391	2978310	3336731	7192596	5658414	2998212	43663669	0	0	0	0	0	0	0	0	0	0	0	0	0
1	RHD I - Grande São Paulo	Taboão da Serra	2009	0	0	0	0	1	1	0	0	1	0	3	21588	21247	43425	26158	7500	20837	21133	45658	29500	10351	247397	3111885	3464458	7265283	5349389	2308391	2978310	3336731	7192596	5658414	2998212	43663669	0	0	0	0	307.785	142.934	0	0	191.811	0	642.53	0.147154	3.64055
11	RHD XI - Presidente Prudente	Taciba	2009	0	0	0	0	0	0	0	0	0	0	0	446	521	936	721	313	477	494	875	692	360	5835	3111885	3464458	7265283	5349389	2308391	2978310	3336731	7192596	5658414	2998212	43663669	0	0	0	0	0	0	0	0	0	0	0	0	0
6	RHD VI - Bauru	Taguaí	2009	0	0	0	0	0	0	0	0	0	0	0	931	1023	1850	1155	500	908	950	1776	1206	541	10840	3111885	3464458	7265283	5349389	2308391	2978310	3336731	7192596	5658414	2998212	43663669	0	0	0	0	0	0	0	0	0	0	0	0	0
5	RHD V - Barretos	Taiaçu	2009	0	0	4	0	2	0	0	0	1	0	7	463	562	982	698	371	455	506	892	675	436	6040	3111885	3464458	7265283	5349389	2308391	2978310	3336731	7192596	5658414	2998212	43663669	0	0	29593.8	0	12444.2	0	0	0	8382.84	0	50420.8	11.5475	6.97472
5	RHD V - Barretos	Taiúva	2009	0	3	0	1	2	0	0	0	0	0	6	351	452	881	745	375	374	417	810	727	478	5610	3111885	3464458	7265283	5349389	2308391	2978310	3336731	7192596	5658414	2998212	43663669	0	22994.2	0	7180.39	12311.4	0	0	0	0	0	42486	9.73029	5.45869
14	RHD XIV - São João da Boa Vista	Tambaú	2009	0	4	4	4	0	0	1	0	4	0	17	1814	1938	3618	2914	1343	1750	1910	3421	2796	1536	23040	3111885	3464458	7265283	5349389	2308391	2978310	3336731	7192596	5658414	2998212	43663669	0	7150.58	8032.37	7343.02	0	0	1746.98	0	8095.01	0	32368	7.41302	17.0796
15	RHD XV - São José do Rio Preto	Tanabi	2009	1	1	5	4	2	3	0	1	1	0	18	1597	1820	4015	3305	1697	1527	1734	3717	3269	1938	24619	3111885	3464458	7265283	5349389	2308391	2978310	3336731	7192596	5658414	2998212	43663669	1948.58	1903.55	9047.67	6474.3	2720.56	5851.3	0	1935.05	1730.93	0	31611.9	7.23987	17.8238
16	RHD XVI - Sorocaba	Tapiraí	2009	0	0	0	0	0	0	0	0	0	0	0	819	839	1230	865	483	786	814	1174	830	454	8294	3111885	3464458	7265283	5349389	2308391	2978310	3336731	7192596	5658414	2998212	43663669	0	0	0	0	0	0	0	0	0	0	0	0	0
14	RHD XIV - São João da Boa Vista	Tapiratiba	2009	0	0	0	0	0	0	0	1	0	0	1	970	1196	1955	1720	732	911	1203	1909	1692	835	13123	3111885	3464458	7265283	5349389	2308391	2978310	3336731	7192596	5658414	2998212	43663669	0	0	0	0	0	0	0	3767.73	0	0	3767.73	0.862898	1.13238
5	RHD V - Barretos	Taquaral	2009	0	0	0	0	1	0	0	0	0	0	1	206	228	471	355	164	213	229	415	335	188	2804	3111885	3464458	7265283	5349389	2308391	2978310	3336731	7192596	5658414	2998212	43663669	0	0	0	0	14075.6	0	0	0	0	0	14075.6	3.22363	0.903906
3	RHD III - Araraquara	Taquaritinga	2009	0	0	0	0	1	0	0	1	0	0	2	4253	4554	9062	6704	3116	4062	4296	8631	6816	3882	55376	3111885	3464458	7265283	5349389	2308391	2978310	3336731	7192596	5658414	2998212	43663669	0	0	0	0	740.819	0	0	833.344	0	0	1574.16	0.36052	1.99642
6	RHD VI - Bauru	Taquarituba	2009	0	0	0	0	0	0	0	0	0	0	0	1865	2033	3598	2821	1184	1814	2015	3446	2829	1303	22908	3111885	3464458	7265283	5349389	2308391	2978310	3336731	7192596	5658414	2998212	43663669	0	0	0	0	0	0	0	0	0	0	0	0	0
16	RHD XVI - Sorocaba	Taquarivaí	2009	0	0	0	0	0	0	0	0	0	0	0	531	542	855	541	178	531	543	810	520	188	5239	3111885	3464458	7265283	5349389	2308391	2978310	3336731	7192596	5658414	2998212	43663669	0	0	0	0	0	0	0	0	0	0	0	0	0
11	RHD XI - Presidente Prudente	Tarabai	2009	0	0	0	0	0	0	0	0	0	0	0	603	610	1109	706	357	550	602	1057	763	367	6724	3111885	3464458	7265283	5349389	2308391	2978310	3336731	7192596	5658414	2998212	43663669	0	0	0	0	0	0	0	0	0	0	0	0	0
9	RHD IX - Marília	Tarumã	2009	0	0	0	0	0	0	0	0	0	0	0	1207	1181	2265	1547	560	1032	1062	2164	1470	577	13065	3111885	3464458	7265283	5349389	2308391	2978310	3336731	7192596	5658414	2998212	43663669	0	0	0	0	0	0	0	0	0	0	0	0	0
16	RHD XVI - Sorocaba	Tatuí	2009	2	1	2	2	0	0	2	1	1	1	12	8986	9593	18187	12401	5369	8658	9329	17633	12545	6482	109183	3111885	3464458	7265283	5349389	2308391	2978310	3336731	7192596	5658414	2998212	43663669	692.607	361.144	798.953	862.735	0	0	715.346	407.905	451.049	462.544	4752.29	1.08838	11.8833
17	RHD XVII - Taubaté	Taubaté	2009	2	6	22	11	3	3	4	11	8	1	71	22117	23504	48213	34164	12887	20961	22467	47212	35419	16703	283647	3111885	3464458	7265283	5349389	2308391	2978310	3336731	7192596	5658414	2998212	43663669	281.402	884.392	3315.21	1722.38	537.377	426.264	594.068	1675.81	1278.05	179.501	10894.5	2.49509	70.7723
6	RHD VI - Bauru	Tejupá	2009	0	0	0	0	0	0	0	0	0	0	0	465	483	792	584	279	469	452	694	511	266	4995	3111885	3464458	7265283	5349389	2308391	2978310	3336731	7192596	5658414	2998212	43663669	0	0	0	0	0	0	0	0	0	0	0	0	0
11	RHD XI - Presidente Prudente	Teodoro Sampaio	2009	0	1	4	5	4	1	3	4	2	2	26	1961	1959	3615	2410	1072	1875	1976	3564	2446	1002	21880	3111885	3464458	7265283	5349389	2308391	2978310	3336731	7192596	5658414	2998212	43663669	0	1768.48	8039.04	11098.3	8613.4	1588.43	5065.89	8072.5	4626.67	5984.46	54857.2	12.5636	27.4891
5	RHD V - Barretos	Terra Roxa	2009	1	0	0	0	1	0	0	0	0	0	2	733	762	1399	1098	453	649	688	1322	1010	569	8683	3111885	3464458	7265283	5349389	2308391	2978310	3336731	7192596	5658414	2998212	43663669	4245.41	0	0	0	5095.79	0	0	0	0	0	9341.2	2.13935	1.8576
16	RHD XVI - Sorocaba	Tietê	2009	0	0	5	9	1	0	1	4	0	1	21	2808	3068	6372	4552	1959	2766	2903	5978	4459	2575	37440	3111885	3464458	7265283	5349389	2308391	2978310	3336731	7192596	5658414	2998212	43663669	0	0	5700.94	10576.6	1178.35	0	1149.41	4812.71	0	1164.35	24582.3	5.62993	21.0784
9	RHD IX - Marília	Timburi	2009	0	1	0	0	0	0	0	0	0	0	1	210	242	373	392	207	189	203	342	359	214	2731	3111885	3464458	7265283	5349389	2308391	2978310	3336731	7192596	5658414	2998212	43663669	0	14315.9	0	0	0	0	0	0	0	0	14315.9	3.27869	0.895409
6	RHD VI - Bauru	Torre de Pedra	2009	0	0	0	0	0	0	0	0	0	0	0	189	208	345	286	194	149	182	299	281	176	2309	3111885	3464458	7265283	5349389	2308391	2978310	3336731	7192596	5658414	2998212	43663669	0	0	0	0	0	0	0	0	0	0	0	0	0
6	RHD VI - Bauru	Torrinha	2009	0	0	0	0	0	0	0	0	0	0	0	667	766	1581	1215	631	618	768	1393	1150	767	9556	3111885	3464458	7265283	5349389	2308391	2978310	3336731	7192596	5658414	2998212	43663669	0	0	0	0	0	0	0	0	0	0	0	0	0
3	RHD III - Araraquara	Trabiju	2009	0	0	0	0	0	0	0	0	0	0	0	134	148	240	177	94	125	156	245	164	91	1574	3111885	3464458	7265283	5349389	2308391	2978310	3336731	7192596	5658414	2998212	43663669	0	0	0	0	0	0	0	0	0	0	0	0	0
17	RHD XVII - Taubaté	Tremembé	2009	0	0	7	6	2	1	0	5	2	0	23	3105	3449	8810	5099	1714	3071	3209	6329	4803	2027	41616	3111885	3464458	7265283	5349389	2308391	2978310	3336731	7192596	5658414	2998212	43663669	0	0	5772.64	6294.63	2693.57	969.818	0	5682.25	2356.2	0	23769.1	5.44368	22.6544
15	RHD XV - São José do Rio Preto	Três Fronteiras	2009	0	0	2	0	0	1	0	2	0	0	5	377	441	809	716	472	332	417	792	708	496	5560	3111885	3464458	7265283	5349389	2308391	2978310	3336731	7192596	5658414	2998212	43663669	0	0	17961.1	0	0	8970.81	0	18163.1	0	0	45095.1	10.3278	5.74227
7	RHD VII - Campinas	Tuiuti	2009	0	0	1	1	0	0	0	0	1	0	3	376	459	975	794	497	416	424	904	712	457	6014	3111885	3464458	7265283	5349389	2308391	2978310	3336731	7192596	5658414	2998212	43663669	0	0	7451.57	6737.27	0	0	0	0	7947.21	0	22136	5.06967	3.0489
9	RHD IX - Marília	Tupã	2009	0	0	3	1	0	0	0	1	0	1	6	4406	4881	9990	8172	4498	4161	4467	10017	8872	5833	65297	3111885	3464458	7265283	5349389	2308391	2978310	3336731	7192596	5658414	2998212	43663669	0	0	2181.77	654.6	0	0	0	718.039	0	514.009	4068.41	0.931762	6.08413
11	RHD XI - Presidente Prudente	Tupi Paulista	2009	1	4	1	7	2	1	1	1	5	1	24	748	976	2824	2030	1170	722	950	1854	2011	1308	14593	3111885	3464458	7265283	5349389	2308391	2978310	3336731	7192596	5658414	2998212	43663669	4160.27	14198.6	2572.69	18446.2	3945.97	4125.08	3512.35	3879.5	14068.7	2292.21	71201.5	16.3068	23.7965
2	RHD II - Araçatuba	Turiúba	2009	0	0	0	0	0	0	0	0	0	0	0	140	164	269	290	178	104	115	271	258	193	1982	3111885	3464458	7265283	5349389	2308391	2978310	3336731	7192596	5658414	2998212	43663669	0	0	0	0	0	0	0	0	0	0	0	0	0
15	RHD XV - São José do Rio Preto	Turmalina	2009	0	0	0	0	0	0	0	0	0	0	0	93	150	250	339	201	107	164	244	316	206	2070	3111885	3464458	7265283	5349389	2308391	2978310	3336731	7192596	5658414	2998212	43663669	0	0	0	0	0	0	0	0	0	0	0	0	0
15	RHD XV - São José do Rio Preto	Ubarana	2009	0	0	0	0	0	0	0	1	0	0	1	493	481	947	615	227	494	465	834	541	249	5346	3111885	3464458	7265283	5349389	2308391	2978310	3336731	7192596	5658414	2998212	43663669	0	0	0	0	0	0	0	8624.22	0	0	8624.22	1.97515	1.05591
17	RHD XVII - Taubaté	Ubatuba	2009	0	0	0	0	0	0	0	0	0	0	0	6897	7483	13246	9304	3383	6684	7249	13205	8949	3609	80009	3111885	3464458	7265283	5349389	2308391	2978310	3336731	7192596	5658414	2998212	43663669	0	0	0	0	0	0	0	0	0	0	0	0	0
9	RHD IX - Marília	Ubirajara	2009	0	0	1	0	0	0	0	0	0	0	1	396	396	721	561	280	356	364	635	525	296	4530	3111885	3464458	7265283	5349389	2308391	2978310	3336731	7192596	5658414	2998212	43663669	0	0	10076.7	0	0	0	0	0	0	0	10076.7	2.30779	1.04543
15	RHD XV - São José do Rio Preto	Uchoa	2009	0	0	0	1	0	2	0	1	1	1	6	645	746	1537	1312	645	644	699	1445	1197	836	9706	3111885	3464458	7265283	5349389	2308391	2978310	3336731	7192596	5658414	2998212	43663669	0	0	0	4077.28	0	9249.41	0	4977.58	4727.16	3586.38	26617.8	6.0961	5.91687
15	RHD XV - São José do Rio Preto	União Paulista	2009	0	0	0	0	0	0	0	0	0	0	0	129	136	274	202	104	127	126	242	173	110	1623	3111885	3464458	7265283	5349389	2308391	2978310	3336731	7192596	5658414	2998212	43663669	0	0	0	0	0	0	0	0	0	0	0	0	0
15	RHD XV - São José do Rio Preto	Urânia	2009	0	0	0	1	0	0	0	0	0	0	1	604	659	1382	1222	687	584	639	1376	1179	758	9090	3111885	3464458	7265283	5349389	2308391	2978310	3336731	7192596	5658414	2998212	43663669	0	0	0	4377.57	0	0	0	0	0	0	4377.57	1.00257	0.911332
6	RHD VI - Bauru	Uru	2009	0	0	0	0	0	0	0	0	0	0	0	93	103	206	181	91	73	83	188	185	98	1301	3111885	3464458	7265283	5349389	2308391	2978310	3336731	7192596	5658414	2998212	43663669	0	0	0	0	0	0	0	0	0	0	0	0	0
15	RHD XV - São José do Rio Preto	Urupês	2009	0	0	1	0	1	0	0	0	0	0	2	801	959	2073	1767	932	803	927	1910	1716	1114	13002	3111885	3464458	7265283	5349389	2308391	2978310	3336731	7192596	5658414	2998212	43663669	0	0	3504.72	0	2476.81	0	0	0	0	0	5981.53	1.36991	1.78116
15	RHD XV - São José do Rio Preto	Valentim Gentil	2009	0	0	0	0	0	0	0	0	0	0	0	806	861	1976	1417	603	786	893	1802	1313	681	11138	3111885	3464458	7265283	5349389	2308391	2978310	3336731	7192596	5658414	2998212	43663669	0	0	0	0	0	0	0	0	0	0	0	0	0
7	RHD VII - Campinas	Valinhos	2009	1	2	5	2	0	0	2	2	2	0	16	7536	8096	18255	14570	5336	7047	7697	18102	14570	6537	107746	3111885	3464458	7265283	5349389	2308391	2978310	3336731	7192596	5658414	2998212	43663669	412.936	855.844	1989.94	734.302	0	0	867.021	794.674	776.721	0	6431.44	1.47295	15.8705
2	RHD II - Araçatuba	Valparaíso	2009	0	1	12	6	6	1	0	7	1	1	35	1762	1813	5282	2725	1026	1654	1739	3288	2349	1232	22870	3111885	3464458	7265283	5349389	2308391	2978310	3336731	7192596	5658414	2998212	43663669	0	1910.9	16505.8	11778.5	13499.4	1800.67	0	15312.7	2408.86	2433.61	65650.3	15.0355	34.3861
7	RHD VII - Campinas	Vargem	2009	0	0	3	0	1	0	0	0	0	0	4	682	746	1468	1062	662	660	699	1334	999	580	8892	3111885	3464458	7265283	5349389	2308391	2978310	3336731	7192596	5658414	2998212	43663669	0	0	14847.3	0	3487	0	0	0	0	0	18334.3	4.19898	3.73374
14	RHD XIV - São João da Boa Vista	Vargem Grande do Sul	2009	0	0	0	0	0	0	0	0	1	0	1	3223	3305	6489	4957	2148	3100	3203	6180	4987	2543	40135	3111885	3464458	7265283	5349389	2308391	2978310	3336731	7192596	5658414	2998212	43663669	0	0	0	0	0	0	0	0	1134.63	0	1134.63	0.259857	1.04294
1	RHD I - Grande São Paulo	Vargem Grande Paulista	2009	0	0	0	0	0	0	0	0	0	0	0	3878	3863	7460	4963	1584	3692	3682	7367	4995	1832	43316	3111885	3464458	7265283	5349389	2308391	2978310	3336731	7192596	5658414	2998212	43663669	0	0	0	0	0	0	0	0	0	0	0	0	0
7	RHD VII - Campinas	Várzea Paulista	2009	0	0	2	2	0	0	0	2	0	0	6	9445	9619	19558	12756	3602	8965	9459	18853	12552	4095	108904	3111885	3464458	7265283	5349389	2308391	2978310	3336731	7192596	5658414	2998212	43663669	0	0	742.947	838.725	0	0	0	763.019	0	0	2344.69	0.536989	5.84803
9	RHD IX - Marília	Vera Cruz	2009	0	0	0	0	0	0	0	0	0	0	0	818	947	1660	1343	766	803	888	1610	1350	924	11109	3111885	3464458	7265283	5349389	2308391	2978310	3336731	7192596	5658414	2998212	43663669	0	0	0	0	0	0	0	0	0	0	0	0	0
7	RHD VII - Campinas	Vinhedo	2009	0	0	1	0	0	0	0	1	1	1	4	4737	4844	11239	8099	3124	4355	4695	11072	8193	3624	63982	3111885	3464458	7265283	5349389	2308391	2978310	3336731	7192596	5658414	2998212	43663669	0	0	646.435	0	0	0	0	649.62	690.64	827.321	2814.02	0.644476	4.12348
5	RHD V - Barretos	Viradouro	2009	1	1	7	2	2	0	0	1	1	0	15	1429	1608	2943	2052	966	1296	1466	2764	2025	1128	17677	3111885	3464458	7265283	5349389	2308391	2978310	3336731	7192596	5658414	2998212	43663669	2177.67	2154.51	17280.7	5213.83	4779.28	0	0	2602.24	2794.28	0	37002.5	8.47443	14.9802
5	RHD V - Barretos	Vista Alegre do Alto	2009	1	1	3	2	0	0	2	1	1	0	11	519	561	1346	808	336	510	574	1134	738	368	6894	3111885	3464458	7265283	5349389	2308391	2978310	3336731	7192596	5658414	2998212	43663669	5995.92	6175.5	16193.1	13241.1	0	0	11626.2	6342.68	7667.23	0	67241.7	15.3999	10.6167
15	RHD XV - São José do Rio Preto	Vitória Brasil	2009	0	0	0	0	0	0	0	0	0	0	0	125	139	294	235	135	118	135	270	215	116	1782	3111885	3464458	7265283	5349389	2308391	2978310	3336731	7192596	5658414	2998212	43663669	0	0	0	0	0	0	0	0	0	0	0	0	0
16	RHD XVI - Sorocaba	Votorantim	2009	0	1	3	1	0	0	0	0	1	1	7	9398	9783	19283	12673	4493	8860	9626	18453	12958	5272	110799	3111885	3464458	7265283	5349389	2308391	2978310	3336731	7192596	5658414	2998212	43663669	0	354.13	1130.31	422.109	0	0	0	0	436.673	568.705	2911.93	0.6669	7.38919
15	RHD XV - São José do Rio Preto	Votuporanga	2009	2	10	20	20	3	1	8	20	11	8	103	5584	6534	14090	11187	5230	5242	6105	13999	11909	6448	86328	3111885	3464458	7265283	5349389	2308391	2978310	3336731	7192596	5658414	2998212	43663669	1114.57	5302.2	10312.7	9563.58	1324.12	568.163	4372.46	10275.9	5226.51	3719.87	51780	11.8588	102.375
15	RHD XV - São José do Rio Preto	Zacarias	2009	0	0	0	0	0	0	0	0	0	0	0	174	183	367	323	154	168	159	373	285	181	2367	3111885	3464458	7265283	5349389	2308391	2978310	3336731	7192596	5658414	2998212	43663669	0	0	0	0	0	0	0	0	0	0	0	0	0
9	RHD IX - Marília	Chavantes	2009	0	0	1	0	0	0	0	0	0	0	1	1062	1100	1958	1468	694	949	1022	1903	1474	841	12471	3111885	3464458	7265283	5349389	2308391	2978310	3336731	7192596	5658414	2998212	43663669	0	0	3710.56	0	0	0	0	0	0	0	3710.56	0.849806	1.05979
14	RHD XIV - São João da Boa Vista	Estiva Gerbi	2009	1	1	1	2	0	0	0	2	2	1	10	799	873	1813	1296	451	798	903	1614	1203	478	10228	3111885	3464458	7265283	5349389	2308391	2978310	3336731	7192596	5658414	2998212	43663669	3894.72	3968.45	4007.33	8255.23	0	0	0	8912.76	9407.17	6272.41	44718.1	10.2415	10.475
9	RHD IX - Marília	Adamantina	2010	0	0	3	3	0	0	0	0	0	0	6	2186	2643	5046	4646	2493	2028	2423	5127	4984	3224	34800	3111885	3464458	7265283	5349389	2308391	2978310	3336731	7192596	5658414	2998212	43663669	0	0	4319.43	3454.19	0	0	0	0	0	0	7773.62	1.78034	6.19559
15	RHD XV - São José do Rio Preto	Adolfo	2010	3	0	0	0	0	1	0	2	0	2	8	273	270	535	518	264	215	269	517	515	287	3663	3111885	3464458	7265283	5349389	2308391	2978310	3336731	7192596	5658414	2998212	43663669	34196.5	0	0	0	0	13852.6	0	27824.4	0	20893.5	96767	22.1619	8.1179
14	RHD XIV - São João da Boa Vista	Aguaí	2010	0	0	0	0	0	0	0	0	0	0	0	2701	2945	5612	3939	1668	2627	2695	5113	3824	1978	33102	3111885	3464458	7265283	5349389	2308391	2978310	3336731	7192596	5658414	2998212	43663669	0	0	0	0	0	0	0	0	0	0	0	0	0
14	RHD XIV - São João da Boa Vista	Águas da Prata	2010	0	0	0	0	0	0	0	0	0	0	0	497	597	1116	1067	611	510	530	1083	1054	744	7809	3111885	3464458	7265283	5349389	2308391	2978310	3336731	7192596	5658414	2998212	43663669	0	0	0	0	0	0	0	0	0	0	0	0	0
7	RHD VII - Campinas	Águas de Lindóia	2010	0	0	0	3	0	0	1	1	2	1	8	1252	1384	2813	2194	1141	1159	1350	2759	2345	1381	17778	3111885	3464458	7265283	5349389	2308391	2978310	3336731	7192596	5658414	2998212	43663669	0	0	0	7314.57	0	0	2471.65	2606.96	4825.94	2171.04	19390.2	4.4408	7.89485
6	RHD VI - Bauru	Águas de Santa Bárbara	2010	0	0	0	0	0	0	0	0	0	0	0	449	497	820	728	404	418	486	834	714	417	5767	3111885	3464458	7265283	5349389	2308391	2978310	3336731	7192596	5658414	2998212	43663669	0	0	0	0	0	0	0	0	0	0	0	0	0
10	RHD X - Piracicaba	Águas de São Pedro	2010	0	0	0	0	0	0	0	0	0	0	0	153	196	362	325	275	140	199	344	414	379	2787	3111885	3464458	7265283	5349389	2308391	2978310	3336731	7192596	5658414	2998212	43663669	0	0	0	0	0	0	0	0	0	0	0	0	0
6	RHD VI - Bauru	Agudos	2010	0	0	0	0	0	0	0	0	0	0	0	2809	3219	5819	4204	1725	2733	3009	5767	4184	2080	35549	3111885	3464458	7265283	5349389	2308391	2978310	3336731	7192596	5658414	2998212	43663669	0	0	0	0	0	0	0	0	0	0	0	0	0
16	RHD XVI - Sorocaba	Alambari	2010	0	0	0	0	0	0	0	0	0	0	0	426	472	795	563	310	440	432	788	545	258	5029	3111885	3464458	7265283	5349389	2308391	2978310	3336731	7192596	5658414	2998212	43663669	0	0	0	0	0	0	0	0	0	0	0	0	0
11	RHD XI - Presidente Prudente	Alfredo Marcondes	2010	0	0	0	0	0	0	0	0	0	0	0	254	318	581	528	386	221	252	537	528	401	4006	3111885	3464458	7265283	5349389	2308391	2978310	3336731	7192596	5658414	2998212	43663669	0	0	0	0	0	0	0	0	0	0	0	0	0
5	RHD V - Barretos	Altair	2010	0	2	0	5	0	1	3	2	3	1	17	348	357	770	450	205	310	316	579	388	205	3928	3111885	3464458	7265283	5349389	2308391	2978310	3336731	7192596	5658414	2998212	43663669	0	19408.7	0	59437.7	0	9607.45	31677.8	24844.9	43750.6	14625.4	203353	46.5725	18.2937
13	RHD XIII - Ribeirão Preto	Altinópolis	2010	0	0	0	2	1	0	1	0	0	1	5	1145	1364	2522	1999	1100	1075	1316	2423	1990	1136	16070	3111885	3464458	7265283	5349389	2308391	2978310	3336731	7192596	5658414	2998212	43663669	0	0	0	5352.07	2098.54	0	2535.51	0	0	2639.27	12625.4	2.89151	4.64665
2	RHD II - Araçatuba	Alto Alegre	2010	0	0	0	1	0	0	0	0	0	0	1	253	321	660	567	396	262	268	556	542	399	4224	3111885	3464458	7265283	5349389	2308391	2978310	3336731	7192596	5658414	2998212	43663669	0	0	0	9434.55	0	0	0	0	0	0	9434.55	2.16073	0.912693
16	RHD XVI - Sorocaba	Alumínio	2010	0	0	1	2	0	0	0	0	0	0	3	1534	1553	3064	1988	701	1491	1516	2880	1840	772	17339	3111885	3464458	7265283	5349389	2308391	2978310	3336731	7192596	5658414	2998212	43663669	0	0	2371.18	5381.68	0	0	0	0	0	0	7752.85	1.77558	3.07869
15	RHD XV - São José do Rio Preto	Álvares Florence	2010	0	0	3	1	2	0	0	0	0	2	8	207	297	522	640	401	206	268	501	595	376	4013	3111885	3464458	7265283	5349389	2308391	2978310	3336731	7192596	5658414	2998212	43663669	0	0	41754.5	8358.42	11513.2	0	0	0	0	15947.9	77574	17.7663	7.1296
11	RHD XI - Presidente Prudente	Álvares Machado	2010	0	0	0	1	0	0	0	0	0	0	1	1794	2181	3704	2984	1451	1815	1965	3615	3027	1675	24211	3111885	3464458	7265283	5349389	2308391	2978310	3336731	7192596	5658414	2998212	43663669	0	0	0	1792.69	0	0	0	0	0	0	1792.69	0.410568	0.994026
9	RHD IX - Marília	Álvaro de Carvalho	2010	0	0	0	0	0	0	0	0	0	0	0	272	317	1738	510	221	319	278	519	389	225	4788	3111885	3464458	7265283	5349389	2308391	2978310	3336731	7192596	5658414	2998212	43663669	0	0	0	0	0	0	0	0	0	0	0	0	0
9	RHD IX - Marília	Alvinlândia	2010	0	0	0	0	0	0	0	0	0	0	0	244	284	472	359	187	259	269	470	334	211	3089	3111885	3464458	7265283	5349389	2308391	2978310	3336731	7192596	5658414	2998212	43663669	0	0	0	0	0	0	0	0	0	0	0	0	0
7	RHD VII - Campinas	Americana	2010	6	10	21	20	9	7	9	23	15	8	128	14282	16159	36453	29222	11380	13878	15315	35406	29991	14803	216889	3111885	3464458	7265283	5349389	2308391	2978310	3336731	7192596	5658414	2998212	43663669	1307.33	2143.98	4185.42	3661.21	1825.62	1502.25	1960.86	4672.36	2830.06	1620.33	25709.4	5.88805	127.705
3	RHD III - Araraquara	Américo Brasiliense	2010	0	0	0	1	0	0	0	0	0	0	1	3036	3060	6670	4028	1247	2877	3219	6112	3826	1426	35501	3111885	3464458	7265283	5349389	2308391	2978310	3336731	7192596	5658414	2998212	43663669	0	0	0	1328.05	0	0	0	0	0	0	1328.05	0.304155	1.07978
15	RHD XV - São José do Rio Preto	Américo de Campos	2010	0	1	2	1	3	2	0	1	1	1	12	375	455	826	823	503	365	423	818	796	491	5875	3111885	3464458	7265283	5349389	2308391	2978310	3336731	7192596	5658414	2998212	43663669	0	7614.19	17591.5	6499.87	13767.7	16319.5	0	8792.9	7108.56	6106.34	83800.6	19.1923	11.2755
7	RHD VII - Campinas	Amparo	2010	4	7	12	7	5	1	2	1	6	3	48	4459	5204	11406	8660	4016	4333	4948	10840	8802	5115	67783	3111885	3464458	7265283	5349389	2308391	2978310	3336731	7192596	5658414	2998212	43663669	2791.55	4660.11	7643.64	4323.99	2873.99	687.355	1348.72	663.524	3857.13	1758.48	30608.5	7.01006	47.5163
10	RHD X - Piracicaba	Analândia	2010	0	0	2	1	0	0	0	0	0	0	3	358	400	700	548	280	354	319	673	493	295	4420	3111885	3464458	7265283	5349389	2308391	2978310	3336731	7192596	5658414	2998212	43663669	0	0	20758	9761.66	0	0	0	0	0	0	30519.6	6.9897	3.08945
2	RHD II - Araçatuba	Andradina	2010	9	11	23	26	12	2	8	15	29	16	151	3805	4284	9294	7257	3666	3690	4210	8535	7723	4512	56976	3111885	3464458	7265283	5349389	2308391	2978310	3336731	7192596	5658414	2998212	43663669	7360.57	8895.67	17979.5	19165.5	7556.11	1614.26	6340.58	12640.8	21247.4	10632	113432	25.9787	148.016
16	RHD XVI - Sorocaba	Angatuba	2010	0	0	0	0	0	0	0	0	0	0	0	1888	2026	3537	2975	1281	1826	1937	3400	2697	1302	22869	3111885	3464458	7265283	5349389	2308391	2978310	3336731	7192596	5658414	2998212	43663669	0	0	0	0	0	0	0	0	0	0	0	0	0
6	RHD VI - Bauru	Anhembi	2010	0	0	0	4	0	0	0	2	1	0	7	526	544	899	706	349	517	498	830	636	316	5821	3111885	3464458	7265283	5349389	2308391	2978310	3336731	7192596	5658414	2998212	43663669	0	0	0	30308.2	0	0	0	17331.6	8896.88	0	56536.6	12.9482	7.53715
11	RHD XI - Presidente Prudente	Anhumas	2010	0	0	0	0	0	0	0	0	0	0	0	285	345	585	485	229	287	320	569	481	263	3849	3111885	3464458	7265283	5349389	2308391	2978310	3336731	7192596	5658414	2998212	43663669	0	0	0	0	0	0	0	0	0	0	0	0	0
17	RHD XVII - Taubaté	Aparecida	2010	3	0	4	3	0	0	1	2	3	2	18	2711	2976	5827	4301	1810	2574	2882	5733	4838	2394	36046	3111885	3464458	7265283	5349389	2308391	2978310	3336731	7192596	5658414	2998212	43663669	3443.62	0	4987.32	3731.26	0	0	1157.78	2509.19	3508.73	2504.77	21842.7	5.00249	18.032
15	RHD XV - São José do Rio Preto	Aparecida d'Oeste	2010	0	0	1	0	0	0	0	0	0	0	1	268	355	601	650	376	284	350	602	666	430	4582	3111885	3464458	7265283	5349389	2308391	2978310	3336731	7192596	5658414	2998212	43663669	0	0	12088.7	0	0	0	0	0	0	0	12088.7	2.76858	1.26857
16	RHD XVI - Sorocaba	Apiaí	2010	0	0	0	0	0	0	0	0	0	0	0	2329	2761	3760	2900	1326	2174	2627	3867	2828	1367	25939	3111885	3464458	7265283	5349389	2308391	2978310	3336731	7192596	5658414	2998212	43663669	0	0	0	0	0	0	0	0	0	0	0	0	0
16	RHD XVI - Sorocaba	Araçariguama	2010	1	0	0	0	0	0	0	1	1	0	3	1781	1676	3051	1865	672	1670	1618	2899	1720	635	17587	3111885	3464458	7265283	5349389	2308391	2978310	3336731	7192596	5658414	2998212	43663669	1747.27	0	0	0	0	0	0	2481.06	3289.78	0	7518.11	1.72182	3.02817
2	RHD II - Araçatuba	Araçatuba	2010	1	2	11	9	2	3	3	8	12	7	58	12319	13904	29600	24589	10565	11984	13269	30021	26402	14315	186968	3111885	3464458	7265283	5349389	2308391	2978310	3336731	7192596	5658414	2998212	43663669	252.609	498.34	2699.94	1957.97	436.988	745.572	754.404	1916.68	2571.81	1466.12	13300.4	3.04611	56.9525
16	RHD XVI - Sorocaba	Araçoiaba da Serra	2010	0	1	2	0	0	0	0	0	0	0	3	2150	2468	4289	3568	1698	2140	2358	4226	3491	1721	28109	3111885	3464458	7265283	5349389	2308391	2978310	3336731	7192596	5658414	2998212	43663669	0	1403.75	3387.87	0	0	0	0	0	0	0	4791.62	1.09739	3.08466
8	RHD VIII - Franca	Aramina	2010	0	0	1	1	0	0	0	2	1	0	5	381	444	804	699	366	336	412	812	701	350	5305	3111885	3464458	7265283	5349389	2308391	2978310	3336731	7192596	5658414	2998212	43663669	0	0	9036.42	7652.92	0	0	0	17715.8	8071.92	0	42477	9.72823	5.16082
6	RHD VI - Bauru	Arandu	2010	0	0	1	0	0	0	0	0	0	0	1	490	619	990	770	341	468	594	938	714	381	6305	3111885	3464458	7265283	5349389	2308391	2978310	3336731	7192596	5658414	2998212	43663669	0	0	7338.67	0	0	0	0	0	0	0	7338.67	1.68073	1.0597
17	RHD XVII - Taubaté	Arapeí	2010	0	0	0	0	0	0	0	0	0	0	0	228	231	341	340	178	175	223	362	320	169	2567	3111885	3464458	7265283	5349389	2308391	2978310	3336731	7192596	5658414	2998212	43663669	0	0	0	0	0	0	0	0	0	0	0	0	0
3	RHD III - Araraquara	Araraquara	2010	1	2	10	7	2	2	6	11	8	2	51	14216	15781	36131	26836	11944	13547	15434	35508	29059	16398	214854	3111885	3464458	7265283	5349389	2308391	2978310	3336731	7192596	5658414	2998212	43663669	218.9	439.067	2010.82	1395.35	386.536	439.7	1297.16	2228.19	1557.77	365.68	10339.2	2.36791	50.8756
10	RHD X - Piracicaba	Araras	2010	0	0	1	0	0	0	0	0	0	0	1	8570	9845	20728	15563	6437	8206	9335	20013	15620	8053	122370	3111885	3464458	7265283	5349389	2308391	2978310	3336731	7192596	5658414	2998212	43663669	0	0	350.506	0	0	0	0	0	0	0	350.506	0.080274	0.982313
9	RHD IX - Marília	Arco-Íris	2010	0	0	1	0	0	0	0	0	0	0	1	135	164	274	266	171	121	148	285	258	160	1982	3111885	3464458	7265283	5349389	2308391	2978310	3336731	7192596	5658414	2998212	43663669	0	0	26515.6	0	0	0	0	0	0	0	26515.6	6.0727	1.20361
6	RHD VI - Bauru	Arealva	2010	1	0	1	2	0	0	0	0	0	0	4	576	612	1112	1144	721	503	613	1071	1022	700	8074	3111885	3464458	7265283	5349389	2308391	2978310	3336731	7192596	5658414	2998212	43663669	5402.58	0	6533.53	9352.08	0	0	0	0	0	0	21288.2	4.87549	3.93647
17	RHD XVII - Taubaté	Areias	2010	0	0	0	0	0	0	0	0	0	0	0	313	369	555	471	199	349	362	545	404	239	3806	3111885	3464458	7265283	5349389	2308391	2978310	3336731	7192596	5658414	2998212	43663669	0	0	0	0	0	0	0	0	0	0	0	0	0
6	RHD VI - Bauru	Areiópolis	2010	0	0	0	0	0	0	0	1	0	0	1	968	1043	1977	1226	451	953	967	1761	1111	436	10893	3111885	3464458	7265283	5349389	2308391	2978310	3336731	7192596	5658414	2998212	43663669	0	0	0	0	0	0	0	4084.38	0	0	4084.38	0.935419	1.01895
15	RHD XV - São José do Rio Preto	Ariranha	2010	0	0	0	0	0	0	0	1	1	0	2	685	702	1563	1081	507	620	622	1404	1039	578	8801	3111885	3464458	7265283	5349389	2308391	2978310	3336731	7192596	5658414	2998212	43663669	0	0	0	0	0	0	0	5122.93	5446.02	0	10569	2.42054	2.13031
7	RHD VII - Campinas	Artur Nogueira	2010	1	1	0	1	1	0	0	1	0	0	5	3701	3931	8050	5237	2082	3593	3725	7773	5168	2228	45488	3111885	3464458	7265283	5349389	2308391	2978310	3336731	7192596	5658414	2998212	43663669	840.823	881.317	0	1021.46	1108.74	0	0	925.331	0	0	4777.67	1.0942	4.97729
1	RHD I - Grande São Paulo	Arujá	2010	0	0	0	0	0	0	0	0	0	0	0	6630	7348	12643	9056	2881	6403	6797	12911	9191	3268	77128	3111885	3464458	7265283	5349389	2308391	2978310	3336731	7192596	5658414	2998212	43663669	0	0	0	0	0	0	0	0	0	0	0	0	0
15	RHD XV - São José do Rio Preto	Aspásia	2010	0	0	0	1	0	0	0	0	1	1	3	113	142	252	279	160	113	143	248	258	155	1863	3111885	3464458	7265283	5349389	2308391	2978310	3336731	7192596	5658414	2998212	43663669	0	0	0	19173.4	0	0	0	0	21931.8	19343.3	60448.6	13.8441	2.57916
9	RHD IX - Marília	Assis	2010	0	1	0	1	0	1	0	1	1	0	5	6832	7523	16114	12160	5644	6481	7036	15465	13278	7434	97967	3111885	3464458	7265283	5349389	2308391	2978310	3336731	7192596	5658414	2998212	43663669	0	460.515	0	439.917	0	459.545	0	465.089	426.15	0	2251.22	0.515581	5.05099
7	RHD VII - Campinas	Atibaia	2010	0	0	6	3	2	1	0	6	3	2	23	10074	10970	21264	15612	6895	9366	10250	20826	16285	8818	130360	3111885	3464458	7265283	5349389	2308391	2978310	3336731	7192596	5658414	2998212	43663669	0	0	2050.02	1027.94	669.584	317.992	0	2072.2	1042.39	680.021	7860.14	1.80016	23.4668
2	RHD II - Araçatuba	Auriflama	2010	0	0	1	1	0	0	0	0	0	0	2	947	1188	2258	1956	1033	925	1095	2212	1892	1117	14623	3111885	3464458	7265283	5349389	2308391	2978310	3336731	7192596	5658414	2998212	43663669	0	0	3217.57	2734.86	0	0	0	0	0	0	5952.44	1.36325	1.99348
6	RHD VI - Bauru	Avaí	2010	0	0	0	2	3	1	1	1	1	0	9	426	523	759	612	286	387	467	737	604	305	5106	3111885	3464458	7265283	5349389	2308391	2978310	3336731	7192596	5658414	2998212	43663669	0	0	0	17481.7	24213.9	7695.89	7145.03	9759.29	9368.24	0	75664	17.3288	8.8481
2	RHD II - Araçatuba	Avanhandava	2010	0	0	0	0	0	0	0	0	0	0	0	940	995	2736	1346	477	859	954	1585	1158	596	11646	3111885	3464458	7265283	5349389	2308391	2978310	3336731	7192596	5658414	2998212	43663669	0	0	0	0	0	0	0	0	0	0	0	0	0
6	RHD VI - Bauru	Avaré	2010	0	2	2	4	0	3	0	1	2	0	14	6599	6913	14729	9987	4590	6254	6662	13427	10515	5719	85395	3111885	3464458	7265283	5349389	2308391	2978310	3336731	7192596	5658414	2998212	43663669	0	1002.3	986.528	2142.54	0	1428.67	0	535.682	1076.26	0	7171.98	1.64255	14.0266
15	RHD XV - São José do Rio Preto	Bady Bassitt	2010	0	0	1	1	1	0	1	1	2	0	7	1071	1255	2470	1949	799	1046	1141	2507	1901	897	15036	3111885	3464458	7265283	5349389	2308391	2978310	3336731	7192596	5658414	2998212	43663669	0	0	2941.41	2744.68	2889.1	0	2924.39	2869.01	5953.09	0	20321.7	4.65414	6.99797
6	RHD VI - Bauru	Balbinos	2010	0	0	0	0	0	0	0	0	0	0	0	103	129	2270	471	121	103	95	226	185	109	3812	3111885	3464458	7265283	5349389	2308391	2978310	3336731	7192596	5658414	2998212	43663669	0	0	0	0	0	0	0	0	0	0	0	0	0
15	RHD XV - São José do Rio Preto	Bálsamo	2010	0	0	0	0	0	0	0	1	0	0	1	510	619	1277	1181	577	518	573	1279	1135	733	8402	3111885	3464458	7265283	5349389	2308391	2978310	3336731	7192596	5658414	2998212	43663669	0	0	0	0	0	0	0	5623.61	0	0	5623.61	1.28794	1.08213
17	RHD XVII - Taubaté	Bananal	2010	0	0	0	0	1	0	0	3	0	0	4	895	906	1578	1242	648	771	898	1545	1275	768	10526	3111885	3464458	7265283	5349389	2308391	2978310	3336731	7192596	5658414	2998212	43663669	0	0	0	0	3562.33	0	0	13966.2	0	0	17528.5	4.01444	4.2256
6	RHD VI - Bauru	Barão de Antonina	2010	0	0	0	0	0	0	0	0	0	0	0	287	286	426	434	215	257	264	432	382	225	3208	3111885	3464458	7265283	5349389	2308391	2978310	3336731	7192596	5658414	2998212	43663669	0	0	0	0	0	0	0	0	0	0	0	0	0
2	RHD II - Araçatuba	Barbosa	2010	1	1	4	4	1	0	0	1	1	1	14	558	645	1059	818	383	541	584	934	819	448	6789	3111885	3464458	7265283	5349389	2308391	2978310	3336731	7192596	5658414	2998212	43663669	5576.85	5371.25	27442.1	26158.4	6027.13	0	0	7700.85	6908.93	6692.44	91877.9	21.0422	14.2855
6	RHD VI - Bauru	Bariri	2010	0	0	0	0	0	0	0	0	0	0	0	2468	2651	5188	4125	2011	2250	2495	4700	4046	2597	32531	3111885	3464458	7265283	5349389	2308391	2978310	3336731	7192596	5658414	2998212	43663669	0	0	0	0	0	0	0	0	0	0	0	0	0
6	RHD VI - Bauru	Barra Bonita	2010	2	0	0	0	0	0	0	0	1	0	3	2325	2690	5911	4947	2097	2180	2641	5813	5021	2667	36292	3111885	3464458	7265283	5349389	2308391	2978310	3336731	7192596	5658414	2998212	43663669	2676.89	0	0	0	0	0	0	0	1126.95	0	3803.84	0.871168	3.16164
16	RHD XVI - Sorocaba	Barra do Chapéu	2010	0	0	0	0	0	0	0	0	0	0	0	483	608	835	632	315	502	494	751	508	272	5400	3111885	3464458	7265283	5349389	2308391	2978310	3336731	7192596	5658414	2998212	43663669	0	0	0	0	0	0	0	0	0	0	0	0	0
12	RHD XII - Registro	Barra do Turvo	2010	0	0	0	0	0	0	0	0	0	0	0	839	822	1036	908	604	694	816	1016	785	438	7958	3111885	3464458	7265283	5349389	2308391	2978310	3336731	7192596	5658414	2998212	43663669	0	0	0	0	0	0	0	0	0	0	0	0	0
5	RHD V - Barretos	Barretos	2010	1	1	0	1	1	2	0	0	3	0	9	8301	9097	18738	13941	6306	7821	8554	18803	15233	8634	115428	3111885	3464458	7265283	5349389	2308391	2978310	3336731	7192596	5658414	2998212	43663669	374.881	380.835	0	383.716	366.063	761.619	0	0	1114.37	0	3381.49	0.774439	8.9392
13	RHD XIII - Ribeirão Preto	Barrinha	2010	0	0	0	0	0	1	0	0	0	0	1	2741	2645	5496	3074	946	2616	2649	5163	2884	1128	29342	3111885	3464458	7265283	5349389	2308391	2978310	3336731	7192596	5658414	2998212	43663669	0	0	0	0	0	1138.5	0	0	0	0	1138.5	0.260743	0.765071
1	RHD I - Grande São Paulo	Barueri	2010	0	2	1	0	1	1	0	2	0	1	8	21213	22365	43356	27334	7757	20562	22086	44810	29144	9266	247893	3111885	3464458	7265283	5349389	2308391	2978310	3336731	7192596	5658414	2998212	43663669	0	309.811	167.573	0	297.588	144.845	0	321.026	0	323.571	1564.41	0.358287	8.8817
9	RHD IX - Marília	Bastos	2010	0	0	3	2	0	0	0	6	3	1	15	1613	1747	3270	2690	1117	1613	1759	3095	2755	1393	21052	3111885	3464458	7265283	5349389	2308391	2978310	3336731	7192596	5658414	2998212	43663669	0	0	6665.4	3977.24	0	0	0	13943.6	6161.61	2152.34	32900.2	7.53492	15.8625
13	RHD XIII - Ribeirão Preto	Batatais	2010	5	11	19	10	6	6	10	13	7	9	96	4155	4756	9330	7271	3366	4016	4614	8931	7503	4210	58152	3111885	3464458	7265283	5349389	2308391	2978310	3336731	7192596	5658414	2998212	43663669	3744.75	8012.83	14795.3	7357.16	4114.78	4449.67	7231.75	10469.6	5279.07	6409.48	71864.4	16.4586	95.7102
6	RHD VI - Bauru	Bauru	2010	5	5	15	11	1	3	3	8	10	5	66	25538	27743	59339	42648	18375	24306	26398	57867	46587	25343	354144	3111885	3464458	7265283	5349389	2308391	2978310	3336731	7192596	5658414	2998212	43663669	609.266	624.384	1836.55	1379.74	125.627	367.602	379.203	994.362	1214.59	591.527	8122.86	1.86032	65.8823
5	RHD V - Barretos	Bebedouro	2010	5	14	21	16	14	7	6	14	18	4	119	5515	6224	12367	9431	4540	5189	6103	12211	9976	5706	77262	3111885	3464458	7265283	5349389	2308391	2978310	3336731	7192596	5658414	2998212	43663669	2821.29	7792.8	12336.9	9075.41	7118.39	4017.76	3280.42	8246.36	10209.6	2101.8	67000.8	15.3448	118.557
2	RHD II - Araçatuba	Bento de Abreu	2010	0	1	1	0	0	0	0	0	0	1	3	207	228	485	343	151	213	223	418	306	179	2753	3111885	3464458	7265283	5349389	2308391	2978310	3336731	7192596	5658414	2998212	43663669	0	15195	14980	0	0	0	0	0	0	16749.8	46924.7	10.7469	2.95861
9	RHD IX - Marília	Bernardino de Campos	2010	0	0	0	1	0	0	0	0	0	0	1	760	957	1592	1384	782	806	881	1517	1385	1031	11095	3111885	3464458	7265283	5349389	2308391	2978310	3336731	7192596	5658414	2998212	43663669	0	0	0	3865.17	0	0	0	0	0	0	3865.17	0.885213	0.982144
4	RHD IV - Baixada Santista	Bertioga	2010	0	0	0	0	0	0	0	0	0	0	0	4725	4458	8492	5285	1847	4638	4354	8477	5041	1742	49059	3111885	3464458	7265283	5349389	2308391	2978310	3336731	7192596	5658414	2998212	43663669	0	0	0	0	0	0	0	0	0	0	0	0	0
2	RHD II - Araçatuba	Bilac	2010	0	0	0	0	0	0	0	0	0	0	0	428	584	1168	962	494	407	515	1100	982	617	7257	3111885	3464458	7265283	5349389	2308391	2978310	3336731	7192596	5658414	2998212	43663669	0	0	0	0	0	0	0	0	0	0	0	0	0
2	RHD II - Araçatuba	Birigui	2010	1	1	3	4	1	1	2	3	2	1	19	7849	8567	18685	14156	6100	7457	8255	18517	15122	7247	111955	3111885	3464458	7265283	5349389	2308391	2978310	3336731	7192596	5658414	2998212	43663669	396.469	404.396	1166.49	1511.55	378.425	399.398	808.415	1165.3	748.368	413.718	7392.53	1.69306	18.9547
1	RHD I - Grande São Paulo	Biritiba-Mirim	2010	0	0	0	0	0	0	0	0	0	0	0	2637	2764	4699	3278	1600	2514	2643	4542	3187	1559	29423	3111885	3464458	7265283	5349389	2308391	2978310	3336731	7192596	5658414	2998212	43663669	0	0	0	0	0	0	0	0	0	0	0	0	0
3	RHD III - Araraquara	Boa Esperança do Sul	2010	0	0	5	2	0	1	0	1	0	0	9	1191	1308	2318	1656	683	1154	1243	2180	1600	717	14050	3111885	3464458	7265283	5349389	2308391	2978310	3336731	7192596	5658414	2998212	43663669	0	0	15671.4	6460.61	0	2580.86	0	3299.36	0	0	28012.3	6.41547	9.01373
6	RHD VI - Bauru	Bocaina	2010	0	0	0	0	0	0	0	0	0	0	0	845	927	1893	1393	573	824	903	1770	1309	744	11181	3111885	3464458	7265283	5349389	2308391	2978310	3336731	7192596	5658414	2998212	43663669	0	0	0	0	0	0	0	0	0	0	0	0	0
6	RHD VI - Bauru	Bofete	2010	0	0	0	0	0	0	0	1	0	0	1	802	910	1442	1222	736	819	835	1331	1142	664	9903	3111885	3464458	7265283	5349389	2308391	2978310	3336731	7192596	5658414	2998212	43663669	0	0	0	0	0	0	0	5403.9	0	0	5403.9	1.23762	1.22562
16	RHD XVI - Sorocaba	Boituva	2010	0	0	0	0	0	0	0	1	0	0	1	4067	4209	9077	5775	2186	3876	3998	8479	5580	2501	49748	3111885	3464458	7265283	5349389	2308391	2978310	3336731	7192596	5658414	2998212	43663669	0	0	0	0	0	0	0	848.284	0	0	848.284	0.194277	0.966488
7	RHD VII - Campinas	Bom Jesus dos Perdões	2010	0	1	0	0	0	0	0	0	0	0	1	1758	1803	3485	2327	956	1628	1721	3301	2292	1022	20293	3111885	3464458	7265283	5349389	2308391	2978310	3336731	7192596	5658414	2998212	43663669	0	1921.5	0	0	0	0	0	0	0	0	1921.5	0.440068	0.893029
16	RHD XVI - Sorocaba	Bom Sucesso de Itararé	2010	1	0	4	0	0	0	0	1	0	0	6	379	411	563	386	148	374	417	546	321	132	3677	3111885	3464458	7265283	5349389	2308391	2978310	3336731	7192596	5658414	2998212	43663669	8210.78	0	51618.4	0	0	0	0	13173.3	0	0	73002.4	16.7193	6.14767
9	RHD IX - Marília	Borá	2010	0	0	0	0	0	0	0	0	0	0	0	63	83	152	102	41	49	70	124	104	41	829	3111885	3464458	7265283	5349389	2308391	2978310	3336731	7192596	5658414	2998212	43663669	0	0	0	0	0	0	0	0	0	0	0	0	0
6	RHD VI - Bauru	Boracéia	2010	0	0	0	0	0	0	0	0	0	0	0	367	406	735	485	276	342	367	639	502	276	4395	3111885	3464458	7265283	5349389	2308391	2978310	3336731	7192596	5658414	2998212	43663669	0	0	0	0	0	0	0	0	0	0	0	0	0
3	RHD III - Araraquara	Borborema	2010	0	0	2	1	0	1	0	1	1	0	6	1059	1141	2449	1997	969	1031	1074	2278	1886	1076	14960	3111885	3464458	7265283	5349389	2308391	2978310	3336731	7192596	5658414	2998212	43663669	0	0	5933.27	2678.71	0	2888.76	0	3157.42	3000.22	0	17658.4	4.04418	6.05009
6	RHD VI - Bauru	Borebi	2010	0	0	0	0	0	0	0	0	0	0	0	207	222	366	286	103	203	220	342	280	132	2361	3111885	3464458	7265283	5349389	2308391	2978310	3336731	7192596	5658414	2998212	43663669	0	0	0	0	0	0	0	0	0	0	0	0	0
6	RHD VI - Bauru	Botucatu	2010	3	1	10	4	1	9	6	7	5	6	52	9951	10378	21418	15513	7123	9319	10133	21283	16517	9472	131107	3111885	3464458	7265283	5349389	2308391	2978310	3336731	7192596	5658414	2998212	43663669	938.162	333.827	3392.14	1379.33	324.076	2876.36	1975.76	2365.65	1712.91	1899.21	17197.4	3.93861	51.6379
7	RHD VII - Campinas	Bragança Paulista	2010	2	7	10	5	5	2	3	7	9	3	53	10782	12715	25108	18329	8196	10385	11862	24785	18835	10102	151099	3111885	3464458	7265283	5349389	2308391	2978310	3336731	7192596	5658414	2998212	43663669	577.237	1907.29	2893.61	1459.27	1408.24	573.579	843.887	2031.4	2703.78	890.382	15288.7	3.50146	52.9068
2	RHD II - Araçatuba	Braúna	2010	0	0	0	0	0	0	0	0	0	0	0	342	409	871	654	361	389	389	767	578	410	5170	3111885	3464458	7265283	5349389	2308391	2978310	3336731	7192596	5658414	2998212	43663669	0	0	0	0	0	0	0	0	0	0	0	0	0
2	RHD II - Araçatuba	Brejo Alegre	2010	0	0	0	0	0	0	0	0	0	0	0	202	241	451	328	166	179	203	424	286	169	2649	3111885	3464458	7265283	5349389	2308391	2978310	3336731	7192596	5658414	2998212	43663669	0	0	0	0	0	0	0	0	0	0	0	0	0
13	RHD XIII - Ribeirão Preto	Brodowski	2010	0	0	6	1	3	0	1	3	3	1	18	1676	1916	3420	2684	1198	1556	1861	3390	2651	1381	21733	3111885	3464458	7265283	5349389	2308391	2978310	3336731	7192596	5658414	2998212	43663669	0	0	12746.1	1993.07	5780.61	0	1792.98	6365.13	6403.34	2171.04	37252.3	8.53164	18.5418
6	RHD VI - Bauru	Brotas	2010	0	2	2	6	3	0	1	3	2	0	19	1717	1858	3651	2644	1288	1701	1907	3404	2574	1476	22220	3111885	3464458	7265283	5349389	2308391	2978310	3336731	7192596	5658414	2998212	43663669	0	3729.23	3979.89	12139.3	5376.69	0	1749.73	6338.95	4396.59	0	37710.4	8.63656	19.1904
16	RHD XVI - Sorocaba	Buri	2010	0	0	0	0	0	0	0	0	0	0	0	1920	1990	2966	2015	959	1858	1730	2822	1964	890	19114	3111885	3464458	7265283	5349389	2308391	2978310	3336731	7192596	5658414	2998212	43663669	0	0	0	0	0	0	0	0	0	0	0	0	0
2	RHD II - Araçatuba	Buritama	2010	0	0	0	0	1	1	0	1	0	0	3	1182	1191	2561	2058	1058	1050	1204	2391	2057	1124	15876	3111885	3464458	7265283	5349389	2308391	2978310	3336731	7192596	5658414	2998212	43663669	0	0	0	0	2181.84	2836.49	0	3008.2	0	0	8026.53	1.83826	2.91842
8	RHD VIII - Franca	Buritizal	2010	0	1	1	1	0	0	0	0	0	0	3	312	333	694	513	304	282	289	640	510	296	4173	3111885	3464458	7265283	5349389	2308391	2978310	3336731	7192596	5658414	2998212	43663669	0	10403.8	10468.7	10427.7	0	0	0	0	0	0	31300.1	7.16846	2.9914
6	RHD VI - Bauru	Cabrália Paulista	2010	0	0	2	0	0	0	0	1	3	0	6	368	446	720	520	246	364	391	651	512	277	4495	3111885	3464458	7265283	5349389	2308391	2978310	3336731	7192596	5658414	2998212	43663669	0	0	20181.3	0	0	0	0	11048.5	33154.8	0	64384.6	14.7456	6.62814
7	RHD VII - Campinas	Cabreúva	2010	0	0	0	0	0	0	1	0	0	0	1	4040	4045	7632	4644	1633	3724	3825	7143	4443	1710	42839	3111885	3464458	7265283	5349389	2308391	2978310	3336731	7192596	5658414	2998212	43663669	0	0	0	0	0	0	872.348	0	0	0	872.348	0.199788	0.855872
17	RHD XVII - Taubaté	Caçapava	2010	0	0	2	1	0	0	0	0	0	0	3	6991	7255	14585	10586	4358	6398	6984	14250	10656	5204	87267	3111885	3464458	7265283	5349389	2308391	2978310	3336731	7192596	5658414	2998212	43663669	0	0	996.268	505.327	0	0	0	0	0	0	1501.59	0.3439	3.00111
17	RHD XVII - Taubaté	Cachoeira Paulista	2010	0	1	2	3	0	0	1	1	1	1	10	2404	2644	4972	3730	1652	2339	2342	4878	3918	2105	30984	3111885	3464458	7265283	5349389	2308391	2978310	3336731	7192596	5658414	2998212	43663669	0	1310.31	2922.48	4302.46	0	0	1424.74	1474.5	1444.21	1424.33	14303	3.27573	10.1495
14	RHD XIV - São João da Boa Vista	Caconde	2010	0	0	0	0	0	0	0	0	0	0	0	1538	1741	2667	2437	1243	1476	1745	2618	2273	1350	19088	3111885	3464458	7265283	5349389	2308391	2978310	3336731	7192596	5658414	2998212	43663669	0	0	0	0	0	0	0	0	0	0	0	0	0
6	RHD VI - Bauru	Cafelândia	2010	0	0	1	1	0	1	0	0	0	1	4	1207	1407	2703	2092	1081	1209	1361	2569	2137	1334	17100	3111885	3464458	7265283	5349389	2308391	2978310	3336731	7192596	5658414	2998212	43663669	0	0	2687.86	2557.07	0	2463.45	0	0	0	2247.54	9955.91	2.28014	3.89903
11	RHD XI - Presidente Prudente	Caiabu	2010	0	0	0	0	0	0	0	0	0	0	0	296	367	621	585	295	277	334	596	517	305	4193	3111885	3464458	7265283	5349389	2308391	2978310	3336731	7192596	5658414	2998212	43663669	0	0	0	0	0	0	0	0	0	0	0	0	0
1	RHD I - Grande São Paulo	Caieiras	2010	0	1	3	1	0	1	2	3	2	1	14	7570	8082	14736	10698	3044	7195	7741	15305	10979	3747	89097	3111885	3464458	7265283	5349389	2308391	2978310	3336731	7192596	5658414	2998212	43663669	0	428.663	1479.09	500.036	0	413.942	862.093	1409.85	1030.77	800.163	6924.61	1.5859	14.1299
11	RHD XI - Presidente Prudente	Caiuá	2010	0	0	0	0	0	0	0	1	0	0	1	359	482	814	726	362	372	402	679	678	315	5189	3111885	3464458	7265283	5349389	2308391	2978310	3336731	7192596	5658414	2998212	43663669	0	0	0	0	0	0	0	10592.9	0	0	10592.9	2.42603	1.25887
1	RHD I - Grande São Paulo	Cajamar	2010	0	0	2	0	0	0	0	0	1	0	3	6047	6077	12085	7088	2029	5654	5919	11835	7006	2277	66017	3111885	3464458	7265283	5349389	2308391	2978310	3336731	7192596	5658414	2998212	43663669	0	0	1202.36	0	0	0	0	0	807.653	0	2010.02	0.460341	3.03903
12	RHD XII - Registro	Cajati	2010	0	0	0	0	0	0	0	0	0	0	0	2819	3023	4428	3138	1466	2731	2874	4445	2888	1402	29214	3111885	3464458	7265283	5349389	2308391	2978310	3336731	7192596	5658414	2998212	43663669	0	0	0	0	0	0	0	0	0	0	0	0	0
5	RHD V - Barretos	Cajobi	2010	5	7	10	5	7	3	4	5	6	8	60	721	840	1769	1286	603	652	755	1483	1221	728	10058	3111885	3464458	7265283	5349389	2308391	2978310	3336731	7192596	5658414	2998212	43663669	21580.3	28870.5	41070	20798.6	26797.2	13703.9	17678	24250.2	27805.5	32947.4	255502	58.5158	58.8552
13	RHD XIII - Ribeirão Preto	Cajuru	2010	0	0	0	1	0	0	0	0	1	0	2	2009	2205	3833	2827	1306	1826	2145	3656	2719	1539	24065	3111885	3464458	7265283	5349389	2308391	2978310	3336731	7192596	5658414	2998212	43663669	0	0	0	1892.25	0	0	0	0	2081.06	0	3973.31	0.909982	2.18987
16	RHD XVI - Sorocaba	Campina do Monte Alegre	2010	0	0	0	0	0	0	0	0	0	0	0	505	541	887	688	325	467	477	850	662	330	5732	3111885	3464458	7265283	5349389	2308391	2978310	3336731	7192596	5658414	2998212	43663669	0	0	0	0	0	0	0	0	0	0	0	0	0
7	RHD VII - Campinas	Campinas	2010	5	9	13	8	3	4	6	12	10	3	73	77013	83903	191948	134782	55304	73522	80911	193345	146409	75029	1112166	3111885	3464458	7265283	5349389	2308391	2978310	3336731	7192596	5658414	2998212	43663669	202.036	371.621	492.053	317.514	125.22	162.036	247.437	446.41	386.48	119.882	2870.69	0.657455	73.1199
7	RHD VII - Campinas	Campo Limpo Paulista	2010	2	1	2	3	0	0	0	1	0	0	9	6335	6675	12746	9044	3119	6088	6466	12827	9363	3609	76272	3111885	3464458	7265283	5349389	2308391	2978310	3336731	7192596	5658414	2998212	43663669	982.442	519.02	1140.01	1774.45	0	0	0	560.739	0	0	4976.67	1.13977	8.69327
17	RHD XVII - Taubaté	Campos do Jordão	2010	2	0	0	1	0	0	0	1	0	0	4	4119	4540	8101	5712	1915	3955	4477	8104	5992	2292	49207	3111885	3464458	7265283	5349389	2308391	2978310	3336731	7192596	5658414	2998212	43663669	1510.99	0	0	936.518	0	0	0	887.537	0	0	3335.04	0.763803	3.75845
9	RHD IX - Marília	Campos Novos Paulista	2010	1	1	1	0	1	1	0	0	2	0	7	409	430	701	562	330	378	367	636	543	318	4674	3111885	3464458	7265283	5349389	2308391	2978310	3336731	7192596	5658414	2998212	43663669	7608.52	8056.88	10364.2	0	6995.12	7879.13	0	0	20841.3	0	61745.1	14.1411	6.60954
12	RHD XII - Registro	Cananéia	2010	0	0	0	0	0	0	0	0	0	0	0	1128	1238	1879	1400	746	1071	1202	1768	1378	779	12589	3111885	3464458	7265283	5349389	2308391	2978310	3336731	7192596	5658414	2998212	43663669	0	0	0	0	0	0	0	0	0	0	0	0	0
17	RHD XVII - Taubaté	Canas	2010	0	0	0	0	0	0	0	2	1	0	3	458	422	727	530	179	425	405	675	493	201	4515	3111885	3464458	7265283	5349389	2308391	2978310	3336731	7192596	5658414	2998212	43663669	0	0	0	0	0	0	0	21311.4	11477.5	0	32788.9	7.50943	3.39051
9	RHD IX - Marília	Cândido Mota	2010	0	0	0	0	0	0	0	0	0	0	0	2260	2540	4686	3913	1866	2192	2421	4645	4024	2224	30771	3111885	3464458	7265283	5349389	2308391	2978310	3336731	7192596	5658414	2998212	43663669	0	0	0	0	0	0	0	0	0	0	0	0	0
3	RHD III - Araraquara	Cândido Rodrigues	2010	0	0	1	0	0	0	0	0	0	0	1	167	166	402	394	240	157	195	400	356	270	2747	3111885	3464458	7265283	5349389	2308391	2978310	3336731	7192596	5658414	2998212	43663669	0	0	18072.8	0	0	0	0	0	0	0	18072.8	4.1391	1.13701
9	RHD IX - Marília	Canitar	2010	0	0	0	2	0	0	0	0	0	0	2	459	442	737	475	190	449	404	725	415	203	4499	3111885	3464458	7265283	5349389	2308391	2978310	3336731	7192596	5658414	2998212	43663669	0	0	0	22523.7	0	0	0	0	0	0	22523.7	5.15846	2.32079
16	RHD XVI - Sorocaba	Capão Bonito	2010	0	1	0	1	0	1	1	0	1	0	5	4197	4569	7383	5309	2496	3975	4413	7269	5213	2724	47548	3111885	3464458	7265283	5349389	2308391	2978310	3336731	7192596	5658414	2998212	43663669	0	758.253	0	1007.61	0	749.26	756.114	0	1085.44	0	4356.68	0.997781	4.74425
16	RHD XVI - Sorocaba	Capela do Alto	2010	0	0	0	0	0	0	0	0	0	0	0	1496	1747	3161	2092	904	1571	1603	2703	1888	887	18052	3111885	3464458	7265283	5349389	2308391	2978310	3336731	7192596	5658414	2998212	43663669	0	0	0	0	0	0	0	0	0	0	0	0	0
10	RHD X - Piracicaba	Capivari	2010	0	1	0	0	0	0	0	1	0	0	2	4192	4285	8683	5950	2255	3909	4163	8061	5744	2776	50018	3111885	3464458	7265283	5349389	2308391	2978310	3336731	7192596	5658414	2998212	43663669	0	808.508	0	0	0	0	0	892.271	0	0	1700.78	0.389518	1.94829
17	RHD XVII - Taubaté	Caraguatatuba	2010	1	0	1	0	0	0	0	0	0	0	2	8721	8975	17042	12023	5278	8471	8816	16606	12108	5793	103833	3111885	3464458	7265283	5349389	2308391	2978310	3336731	7192596	5658414	2998212	43663669	356.827	0	426.316	0	0	0	0	0	0	0	783.143	0.179358	1.86233
1	RHD I - Grande São Paulo	Carapicuíba	2010	2	1	3	2	0	1	3	1	0	0	13	33080	33031	66717	41115	13100	31932	32686	68009	44594	16288	380552	3111885	3464458	7265283	5349389	2308391	2978310	3336731	7192596	5658414	2998212	43663669	188.143	104.885	326.691	260.216	0	93.2704	306.253	105.759	0	0	1385.22	0.317247	12.0729
15	RHD XV - São José do Rio Preto	Cardoso	2010	0	0	0	0	0	0	0	0	1	0	1	846	935	1778	1599	901	861	877	1691	1634	1033	12155	3111885	3464458	7265283	5349389	2308391	2978310	3336731	7192596	5658414	2998212	43663669	0	0	0	0	0	0	0	0	3462.92	0	3462.92	0.79309	0.964001
14	RHD XIV - São João da Boa Vista	Casa Branca	2010	1	4	9	5	4	1	4	7	6	3	44	2039	2263	5607	3766	1903	1934	2221	4024	3429	1961	29147	3111885	3464458	7265283	5349389	2308391	2978310	3336731	7192596	5658414	2998212	43663669	1526.18	6123.66	11661.8	7102.22	4852.11	1539.97	6009.42	12512	9900.99	4586.76	65815	15.0732	43.9338
13	RHD XIII - Ribeirão Preto	Cássia dos Coqueiros	2010	0	0	0	0	0	0	0	0	0	0	0	201	253	372	383	188	186	225	373	338	193	2712	3111885	3464458	7265283	5349389	2308391	2978310	3336731	7192596	5658414	2998212	43663669	0	0	0	0	0	0	0	0	0	0	0	0	0
2	RHD II - Araçatuba	Castilho	2010	0	0	3	2	3	1	2	2	1	0	14	1441	1656	2812	2316	1108	1447	1502	2849	2261	1145	18537	3111885	3464458	7265283	5349389	2308391	2978310	3336731	7192596	5658414	2998212	43663669	0	0	7751.01	4619.51	6250.16	2058.27	4443.05	5049.21	2502.62	0	32673.8	7.48307	13.8714
15	RHD XV - São José do Rio Preto	Catanduva	2010	3	7	11	14	5	2	9	10	12	4	77	7718	8571	18754	14976	7005	7150	8310	18446	15750	9488	116168	3111885	3464458	7265283	5349389	2308391	2978310	3336731	7192596	5658414	2998212	43663669	1209.6	2829.45	4261.39	5000.76	1647.67	833.094	3613.79	3899.27	4311.17	1264	28870.2	6.61195	76.8097
15	RHD XV - São José do Rio Preto	Catiguá	2010	0	0	0	0	0	0	2	0	0	2	4	527	550	1299	981	417	544	549	1124	914	434	7339	3111885	3464458	7265283	5349389	2308391	2978310	3336731	7192596	5658414	2998212	43663669	0	0	0	0	0	0	12155.7	0	0	13816.6	25972.3	5.94827	4.36543
15	RHD XV - São José do Rio Preto	Cedral	2010	0	0	1	0	0	1	0	0	0	0	2	560	589	1293	1046	646	501	569	1262	1037	706	8209	3111885	3464458	7265283	5349389	2308391	2978310	3336731	7192596	5658414	2998212	43663669	0	0	5618.94	0	0	5944.73	0	0	0	0	11563.7	2.64835	2.17403
6	RHD VI - Bauru	Cerqueira César	2010	0	0	0	1	0	0	0	0	0	0	1	1456	1606	2767	2180	1003	1500	1542	2707	2065	1226	18052	3111885	3464458	7265283	5349389	2308391	2978310	3336731	7192596	5658414	2998212	43663669	0	0	0	2453.85	0	0	0	0	0	0	2453.85	0.561989	1.0145
16	RHD XVI - Sorocaba	Cerquilho	2010	1	0	1	0	0	0	0	0	0	0	2	2961	3316	7161	4965	2028	2865	3126	6866	5110	2395	40793	3111885	3464458	7265283	5349389	2308391	2978310	3336731	7192596	5658414	2998212	43663669	1050.96	0	1014.56	0	0	0	0	0	0	0	2065.52	0.473052	1.92972
16	RHD XVI - Sorocaba	Cesário Lange	2010	0	0	0	0	0	0	0	0	0	0	0	1244	1292	3068	1864	903	1224	1291	2538	1693	884	16001	3111885	3464458	7265283	5349389	2308391	2978310	3336731	7192596	5658414	2998212	43663669	0	0	0	0	0	0	0	0	0	0	0	0	0
10	RHD X - Piracicaba	Charqueada	2010	3	1	7	3	1	1	2	4	1	0	23	1247	1366	2795	1778	808	1187	1324	2451	1701	876	15533	3111885	3464458	7265283	5349389	2308391	2978310	3336731	7192596	5658414	2998212	43663669	7486.49	2536.21	18195.7	9025.97	2856.92	2509.11	5040.38	11738.2	3326.52	0	62715.5	14.3633	22.3105
2	RHD II - Araçatuba	Clementina	2010	0	0	0	0	0	0	0	0	0	0	0	606	587	1454	805	341	636	566	1130	767	383	7275	3111885	3464458	7265283	5349389	2308391	2978310	3336731	7192596	5658414	2998212	43663669	0	0	0	0	0	0	0	0	0	0	0	0	0
5	RHD V - Barretos	Colina	2010	4	1	4	5	4	0	1	2	4	0	25	1284	1495	2947	2221	1030	1272	1432	2766	2218	1222	17887	3111885	3464458	7265283	5349389	2308391	2978310	3336731	7192596	5658414	2998212	43663669	9694.35	2317.36	9861.26	12042.7	8964.63	0	2330.12	5200.72	10204.5	0	60615.7	13.8824	24.8315
5	RHD V - Barretos	Colômbia	2010	0	3	4	4	1	2	3	0	2	0	19	480	577	1086	723	327	453	534	969	702	321	6172	3111885	3464458	7265283	5349389	2308391	2978310	3336731	7192596	5658414	2998212	43663669	0	18012.8	26759.8	29595.5	7059.3	13149.3	18745.7	0	16120.8	0	129443	29.6455	18.2972
10	RHD X - Piracicaba	Conchal	2010	0	0	0	0	0	0	0	0	0	0	0	2178	2442	4596	2907	1138	2124	2350	4125	2771	1347	25978	3111885	3464458	7265283	5349389	2308391	2978310	3336731	7192596	5658414	2998212	43663669	0	0	0	0	0	0	0	0	0	0	0	0	0
6	RHD VI - Bauru	Conchas	2010	0	2	3	1	1	0	1	2	1	1	12	1444	1390	2473	2118	1113	1260	1279	2416	2044	1234	16771	3111885	3464458	7265283	5349389	2308391	2978310	3336731	7192596	5658414	2998212	43663669	0	4984.83	8813.53	2525.68	2074.03	0	2608.86	5954.14	2768.3	2429.67	32159	7.36517	12.3521
10	RHD X - Piracicaba	Cordeirópolis	2010	0	0	0	0	0	0	0	0	0	0	0	1701	1789	3865	2594	1100	1607	1712	3585	2472	1281	21706	3111885	3464458	7265283	5349389	2308391	2978310	3336731	7192596	5658414	2998212	43663669	0	0	0	0	0	0	0	0	0	0	0	0	0
2	RHD II - Araçatuba	Coroados	2010	0	0	0	1	0	0	0	0	0	0	1	403	427	887	673	321	394	443	846	680	319	5393	3111885	3464458	7265283	5349389	2308391	2978310	3336731	7192596	5658414	2998212	43663669	0	0	0	7948.57	0	0	0	0	0	0	7948.57	1.82041	0.981746
6	RHD VI - Bauru	Coronel Macedo	2010	0	0	0	0	0	0	0	0	0	0	0	433	487	728	706	317	386	440	696	614	342	5149	3111885	3464458	7265283	5349389	2308391	2978310	3336731	7192596	5658414	2998212	43663669	0	0	0	0	0	0	0	0	0	0	0	0	0
10	RHD X - Piracicaba	Corumbataí	2010	0	0	0	0	0	0	0	0	0	0	0	270	383	639	498	255	326	310	622	440	246	3989	3111885	3464458	7265283	5349389	2308391	2978310	3336731	7192596	5658414	2998212	43663669	0	0	0	0	0	0	0	0	0	0	0	0	0
7	RHD VII - Campinas	Cosmópolis	2010	0	0	0	0	0	2	0	0	0	1	3	5128	5063	10793	7160	2470	4904	4929	10326	6909	2891	60573	3111885	3464458	7265283	5349389	2308391	2978310	3336731	7192596	5658414	2998212	43663669	0	0	0	0	0	1214.65	0	0	0	1037.08	2251.73	0.515699	3.12374
15	RHD XV - São José do Rio Preto	Cosmorama	2010	0	0	1	1	2	0	1	1	0	0	6	457	530	1124	1031	639	429	497	1021	1021	679	7428	3111885	3464458	7265283	5349389	2308391	2978310	3336731	7192596	5658414	2998212	43663669	0	0	6463.77	5188.54	7225.01	0	6713.74	7044.66	0	0	32635.7	7.47435	5.55194
1	RHD I - Grande São Paulo	Cotia	2010	0	0	1	0	0	0	0	0	0	0	1	17950	18330	35111	23928	7330	17363	17806	35973	24686	8642	207119	3111885	3464458	7265283	5349389	2308391	2978310	3336731	7192596	5658414	2998212	43663669	0	0	206.923	0	0	0	0	0	0	0	206.923	0.0473903	0.981542
13	RHD XIII - Ribeirão Preto	Cravinhos	2010	0	0	0	0	0	0	0	0	0	0	0	2546	2891	5633	3902	1578	2428	2688	5155	3887	1923	32631	3111885	3464458	7265283	5349389	2308391	2978310	3336731	7192596	5658414	2998212	43663669	0	0	0	0	0	0	0	0	0	0	0	0	0
8	RHD VIII - Franca	Cristais Paulista	2010	0	0	2	2	0	1	2	1	0	0	8	602	702	1292	995	436	616	656	1197	917	400	7813	3111885	3464458	7265283	5349389	2308391	2978310	3336731	7192596	5658414	2998212	43663669	0	0	11246.6	10752.5	0	4834.92	10173	6008.85	0	0	43015.8	9.85163	7.69708
9	RHD IX - Marília	Cruzália	2010	0	0	0	0	0	0	0	0	0	0	0	144	180	341	353	135	146	187	316	359	180	2341	3111885	3464458	7265283	5349389	2308391	2978310	3336731	7192596	5658414	2998212	43663669	0	0	0	0	0	0	0	0	0	0	0	0	0
17	RHD XVII - Taubaté	Cruzeiro	2010	0	2	3	2	0	0	0	1	0	1	9	6128	6664	12535	9780	3949	5867	6349	12455	10282	5316	79325	3111885	3464458	7265283	5349389	2308391	2978310	3336731	7192596	5658414	2998212	43663669	0	1039.75	1738.8	1093.94	0	0	0	577.487	0	563.998	5013.98	1.14832	9.10904
4	RHD IV - Baixada Santista	Cubatão	2010	0	0	0	0	0	0	0	0	0	0	0	10689	10633	21714	14607	4017	10236	10411	20668	14167	5101	122243	3111885	3464458	7265283	5349389	2308391	2978310	3336731	7192596	5658414	2998212	43663669	0	0	0	0	0	0	0	0	0	0	0	0	0
17	RHD XVII - Taubaté	Cunha	2010	0	0	0	0	0	0	0	0	0	0	0	1704	2164	3318	2865	1564	1568	2012	3200	2712	1408	22515	3111885	3464458	7265283	5349389	2308391	2978310	3336731	7192596	5658414	2998212	43663669	0	0	0	0	0	0	0	0	0	0	0	0	0
3	RHD III - Araraquara	Descalvado	2010	0	1	2	1	1	0	1	0	1	0	7	2193	2524	5320	4005	1905	2098	2462	5096	4036	2339	31978	3111885	3464458	7265283	5349389	2308391	2978310	3336731	7192596	5658414	2998212	43663669	0	1372.61	2731.31	1335.68	1211.75	0	1355.29	0	1401.99	0	9408.63	2.15479	6.8906
1	RHD I - Grande São Paulo	Diadema	2010	0	0	0	0	1	0	0	0	0	0	1	33254	33995	70672	44102	12754	32358	33631	72194	48029	16558	397547	3111885	3464458	7265283	5349389	2308391	2978310	3336731	7192596	5658414	2998212	43663669	0	0	0	0	180.993	0	0	0	0	0	180.993	0.0414517	1.6479
15	RHD XV - São José do Rio Preto	Dirce Reis	2010	0	0	0	0	0	0	0	0	0	0	0	123	124	260	238	156	102	124	235	223	154	1739	3111885	3464458	7265283	5349389	2308391	2978310	3336731	7192596	5658414	2998212	43663669	0	0	0	0	0	0	0	0	0	0	0	0	0
14	RHD XIV - São João da Boa Vista	Divinolândia	2010	0	0	0	0	0	0	0	0	0	0	0	655	941	1772	1619	814	723	909	1722	1524	862	11541	3111885	3464458	7265283	5349389	2308391	2978310	3336731	7192596	5658414	2998212	43663669	0	0	0	0	0	0	0	0	0	0	0	0	0
3	RHD III - Araraquara	Dobrada	2010	0	0	0	0	0	0	0	0	0	0	0	755	778	1605	812	324	712	687	1322	807	373	8175	3111885	3464458	7265283	5349389	2308391	2978310	3336731	7192596	5658414	2998212	43663669	0	0	0	0	0	0	0	0	0	0	0	0	0
6	RHD VI - Bauru	Dois Córregos	2010	0	0	2	2	0	1	0	0	1	2	8	2112	2080	4341	2931	1455	2017	2039	3912	2819	1790	25496	3111885	3464458	7265283	5349389	2308391	2978310	3336731	7192596	5658414	2998212	43663669	0	0	3347.29	3650.21	0	1476.6	0	0	2007.24	3349.96	13831.3	3.16769	8.07635
15	RHD XV - São José do Rio Preto	Dolcinópolis	2010	0	0	0	1	0	0	0	0	0	0	1	146	184	300	316	184	121	138	300	283	186	2158	3111885	3464458	7265283	5349389	2308391	2978310	3336731	7192596	5658414	2998212	43663669	0	0	0	16928.4	0	0	0	0	0	0	16928.4	3.87701	0.836659
3	RHD III - Araraquara	Dourado	2010	0	0	1	0	0	0	0	0	0	2	3	654	687	1417	1172	613	518	669	1310	1118	706	8864	3111885	3464458	7265283	5349389	2308391	2978310	3336731	7192596	5658414	2998212	43663669	0	0	5127.23	0	0	0	0	0	0	8493.52	13620.7	3.11947	2.7651
11	RHD XI - Presidente Prudente	Dracena	2010	0	0	1	4	3	0	1	3	3	1	16	2705	3201	7401	5861	3077	2656	3082	6493	6219	3847	44542	3111885	3464458	7265283	5349389	2308391	2978310	3336731	7192596	5658414	2998212	43663669	0	0	981.662	3650.84	2250.62	0	1082.65	3323.24	2729.58	779.364	14798	3.38908	15.0956
6	RHD VI - Bauru	Duartina	2010	0	1	3	1	0	0	0	2	2	1	10	871	1012	1837	1621	871	825	918	1892	1669	1099	12615	3111885	3464458	7265283	5349389	2308391	2978310	3336731	7192596	5658414	2998212	43663669	0	3423.38	11864.9	3300.05	0	0	0	7603.17	6780.6	2728.13	35700.2	8.17619	10.3143
13	RHD XIII - Ribeirão Preto	Dumont	2010	2	0	3	1	1	0	1	4	4	0	16	636	723	1513	1006	388	651	683	1420	958	407	8385	3111885	3464458	7265283	5349389	2308391	2978310	3336731	7192596	5658414	2998212	43663669	9785.8	0	14405.7	5317.48	5949.46	0	4885.4	20260.8	23625.9	0	84230.6	19.2908	16.1753
9	RHD IX - Marília	Echaporã	2010	0	0	1	2	0	0	0	0	0	0	3	479	597	927	799	429	487	545	929	805	508	6505	3111885	3464458	7265283	5349389	2308391	2978310	3336731	7192596	5658414	2998212	43663669	0	0	7837.41	13390.2	0	0	0	0	0	0	21227.6	4.86162	3.16248
12	RHD XII - Registro	Eldorado	2010	0	0	0	0	0	0	0	0	0	0	0	1499	1718	2045	1603	913	1405	1567	2054	1423	848	15075	3111885	3464458	7265283	5349389	2308391	2978310	3336731	7192596	5658414	2998212	43663669	0	0	0	0	0	0	0	0	0	0	0	0	0
10	RHD X - Piracicaba	Elias Fausto	2010	0	0	0	0	0	0	0	0	0	0	0	1320	1522	2996	1905	748	1279	1320	2575	1753	825	16243	3111885	3464458	7265283	5349389	2308391	2978310	3336731	7192596	5658414	2998212	43663669	0	0	0	0	0	0	0	0	0	0	0	0	0
15	RHD XV - São José do Rio Preto	Elisiário	2010	0	1	0	0	0	0	0	1	1	0	3	210	268	627	398	207	209	217	505	355	217	3213	3111885	3464458	7265283	5349389	2308391	2978310	3336731	7192596	5658414	2998212	43663669	0	12927.1	0	0	0	0	0	14242.8	15939.2	0	43109	9.87298	3.17219
15	RHD XV - São José do Rio Preto	Embaúba	2010	0	0	1	2	2	0	0	0	1	0	6	191	172	431	346	164	154	179	367	319	172	2495	3111885	3464458	7265283	5349389	2308391	2978310	3336731	7192596	5658414	2998212	43663669	0	0	16856.8	30921.3	28151.1	0	0	0	17738	0	93667.2	21.452	5.35227
1	RHD I - Grande São Paulo	Embu das Artes	2010	0	0	1	0	0	0	0	0	0	0	1	22488	23125	43120	25579	7502	21412	22689	44841	27715	8888	247359	3111885	3464458	7265283	5349389	2308391	2978310	3336731	7192596	5658414	2998212	43663669	0	0	168.49	0	0	0	0	0	0	0	168.49	0.0385881	0.954512
1	RHD I - Grande São Paulo	Embu-Guaçu	2010	0	0	0	0	0	0	0	1	0	0	1	5615	6158	10484	7234	2987	5432	5916	10552	7251	3003	64632	3111885	3464458	7265283	5349389	2308391	2978310	3336731	7192596	5658414	2998212	43663669	0	0	0	0	0	0	0	681.633	0	0	681.633	0.15611	1.00897
11	RHD XI - Presidente Prudente	Emilianópolis	2010	0	0	0	1	0	0	1	0	0	0	2	203	244	469	425	237	209	235	451	384	253	3110	3111885	3464458	7265283	5349389	2308391	2978310	3336731	7192596	5658414	2998212	43663669	0	0	0	12586.8	0	0	14198.9	0	0	0	26785.7	6.13454	1.90784
10	RHD X - Piracicaba	Engenheiro Coelho	2010	0	1	1	1	0	0	0	0	1	1	5	1533	1513	3300	1626	570	1419	1376	2808	1453	590	16188	3111885	3464458	7265283	5349389	2308391	2978310	3336731	7192596	5658414	2998212	43663669	0	2289.79	2201.6	3289.91	0	0	0	0	3894.3	5081.72	16757.3	3.83782	6.21266
14	RHD XIV - São João da Boa Vista	Espírito Santo do Pinhal	2010	1	4	6	6	4	0	3	0	1	1	26	2894	3434	6875	5508	2626	2785	3378	6643	5764	3244	43151	3111885	3464458	7265283	5349389	2308391	2978310	3336731	7192596	5658414	2998212	43663669	1075.29	4035.48	6340.61	5827.22	3516.21	0	2963.35	0	981.682	924.233	25664.1	5.87767	25.3627
9	RHD IX - Marília	Espírito Santo do Turvo	2010	0	0	0	0	0	0	0	0	0	0	0	412	399	724	510	182	389	392	674	485	203	4370	3111885	3464458	7265283	5349389	2308391	2978310	3336731	7192596	5658414	2998212	43663669	0	0	0	0	0	0	0	0	0	0	0	0	0
15	RHD XV - São José do Rio Preto	Estrela d'Oeste	2010	0	0	0	0	1	0	0	0	0	0	1	573	609	1379	1161	578	511	592	1299	1082	668	8452	3111885	3464458	7265283	5349389	2308391	2978310	3336731	7192596	5658414	2998212	43663669	0	0	0	0	3993.76	0	0	0	0	0	3993.76	0.914663	0.773074
11	RHD XI - Presidente Prudente	Estrela do Norte	2010	0	0	0	0	0	0	0	0	0	0	0	229	283	405	359	147	211	223	396	322	162	2737	3111885	3464458	7265283	5349389	2308391	2978310	3336731	7192596	5658414	2998212	43663669	0	0	0	0	0	0	0	0	0	0	0	0	0
11	RHD XI - Presidente Prudente	Euclides da Cunha Paulista	2010	0	0	0	0	0	0	0	0	0	0	0	879	1001	1473	1124	548	808	930	1466	1118	522	9869	3111885	3464458	7265283	5349389	2308391	2978310	3336731	7192596	5658414	2998212	43663669	0	0	0	0	0	0	0	0	0	0	0	0	0
6	RHD VI - Bauru	Fartura	2010	0	0	0	1	0	0	0	0	0	0	1	1108	1304	2313	1987	1030	1224	1320	2326	1988	1175	15775	3111885	3464458	7265283	5349389	2308391	2978310	3336731	7192596	5658414	2998212	43663669	0	0	0	2692.19	0	0	0	0	0	0	2692.19	0.616575	0.972647
15	RHD XV - São José do Rio Preto	Fernandópolis	2010	2	4	16	6	1	2	5	12	9	7	64	4091	5042	10292	8806	4545	4108	4746	10129	9332	5525	66616	3111885	3464458	7265283	5349389	2308391	2978310	3336731	7192596	5658414	2998212	43663669	1521.33	2748.48	11294.6	3644.83	507.897	1450	3515.31	8521.19	5457.11	3798.64	42459.4	9.7242	64.7787
15	RHD XV - São José do Rio Preto	Fernando Prestes	2010	0	1	0	2	2	0	1	1	2	0	9	374	382	840	736	503	355	392	855	729	532	5698	3111885	3464458	7265283	5349389	2308391	2978310	3336731	7192596	5658414	2998212	43663669	0	9069.26	0	14536.4	9178.49	0	8512.07	8412.39	15523.8	0	65232.4	14.9397	8.51266
9	RHD IX - Marília	Fernão	2010	0	0	1	0	0	0	0	0	0	0	1	110	133	260	185	136	124	120	239	188	114	1609	3111885	3464458	7265283	5349389	2308391	2978310	3336731	7192596	5658414	2998212	43663669	0	0	27943.4	0	0	0	0	0	0	0	27943.4	6.39969	1.02971
1	RHD I - Grande São Paulo	Ferraz de Vasconcelos	2010	0	0	2	0	0	0	0	1	0	0	3	15761	16963	29050	18754	5129	14969	16584	29834	19794	6463	173301	3111885	3464458	7265283	5349389	2308391	2978310	3336731	7192596	5658414	2998212	43663669	0	0	500.192	0	0	0	0	241.087	0	0	741.279	0.16977	2.94213
11	RHD XI - Presidente Prudente	Flora Rica	2010	0	0	0	1	0	0	0	0	0	0	1	108	178	218	244	171	89	140	223	253	180	1804	3111885	3464458	7265283	5349389	2308391	2978310	3336731	7192596	5658414	2998212	43663669	0	0	0	21923.7	0	0	0	0	0	0	21923.7	5.02105	0.905797
15	RHD XV - São José do Rio Preto	Floreal	2010	0	0	0	0	0	0	0	0	0	0	0	160	230	427	452	290	124	200	399	473	337	3092	3111885	3464458	7265283	5349389	2308391	2978310	3336731	7192596	5658414	2998212	43663669	0	0	0	0	0	0	0	0	0	0	0	0	0
9	RHD IX - Marília	Flórida Paulista	2010	0	0	0	0	1	0	0	1	0	1	3	942	963	3001	1600	810	847	995	1730	1423	918	13229	3111885	3464458	7265283	5349389	2308391	2978310	3336731	7192596	5658414	2998212	43663669	0	0	0	0	2849.87	0	0	4157.57	0	3266.03	10273.5	2.35286	3.1126
9	RHD IX - Marília	Florínia	2010	0	0	1	0	0	0	0	0	0	0	1	208	242	411	373	196	211	237	410	394	231	2913	3111885	3464458	7265283	5349389	2308391	2978310	3336731	7192596	5658414	2998212	43663669	0	0	17677.1	0	0	0	0	0	0	0	17677.1	4.04847	1.17932
8	RHD VIII - Franca	Franca	2010	12	11	40	35	8	8	23	33	22	16	208	25694	28266	52653	39770	15526	24885	26907	52861	41642	19892	328096	3111885	3464458	7265283	5349389	2308391	2978310	3336731	7192596	5658414	2998212	43663669	1453.36	1348.23	5519.37	4707.79	1189.43	957.464	2852.22	4490.18	2989.41	2411.59	27919.1	6.39412	209.788
1	RHD I - Grande São Paulo	Francisco Morato	2010	0	1	0	1	1	1	0	0	0	0	4	15632	16317	26733	16486	4661	15038	15594	26498	17062	5035	159056	3111885	3464458	7265283	5349389	2308391	2978310	3336731	7192596	5658414	2998212	43663669	0	212.322	0	324.481	495.257	198.052	0	0	0	0	1230.11	0.281724	4.48099
1	RHD I - Grande São Paulo	Franco da Rocha	2010	0	3	3	1	0	0	0	2	0	0	9	11617	12309	26965	14675	4661	10933	11597	22898	14600	5254	135509	3111885	3464458	7265283	5349389	2308391	2978310	3336731	7192596	5658414	2998212	43663669	0	844.372	808.301	364.524	0	0	0	628.229	0	0	2645.43	0.605864	8.21001
2	RHD II - Araçatuba	Gabriel Monteiro	2010	0	0	0	0	0	0	0	0	0	0	0	188	188	426	408	215	151	181	390	401	240	2788	3111885	3464458	7265283	5349389	2308391	2978310	3336731	7192596	5658414	2998212	43663669	0	0	0	0	0	0	0	0	0	0	0	0	0
9	RHD IX - Marília	Gália	2010	0	0	0	0	0	0	0	0	0	0	0	472	609	1101	914	547	481	537	1079	894	585	7219	3111885	3464458	7265283	5349389	2308391	2978310	3336731	7192596	5658414	2998212	43663669	0	0	0	0	0	0	0	0	0	0	0	0	0
9	RHD IX - Marília	Garça	2010	0	0	1	2	1	0	0	2	0	0	6	3238	3564	6908	5423	2678	3083	3499	6856	5736	3409	44394	3111885	3464458	7265283	5349389	2308391	2978310	3336731	7192596	5658414	2998212	43663669	0	0	1051.72	1972.85	861.983	0	0	2098.19	0	0	5984.75	1.37065	6.08485
15	RHD XV - São José do Rio Preto	Gastão Vidigal	2010	0	0	0	0	0	0	0	0	0	0	0	314	280	1050	478	260	327	270	592	459	287	4317	3111885	3464458	7265283	5349389	2308391	2978310	3336731	7192596	5658414	2998212	43663669	0	0	0	0	0	0	0	0	0	0	0	0	0
3	RHD III - Araraquara	Gavião Peixoto	2010	0	0	0	1	0	0	0	0	1	0	2	392	402	819	548	205	358	391	736	470	229	4550	3111885	3464458	7265283	5349389	2308391	2978310	3336731	7192596	5658414	2998212	43663669	0	0	0	9761.66	0	0	0	0	12039.2	0	21800.8	4.9929	2.27177
15	RHD XV - São José do Rio Preto	General Salgado	2010	0	0	0	0	0	0	0	0	0	0	0	727	826	1683	1528	779	695	799	1622	1532	795	10986	3111885	3464458	7265283	5349389	2308391	2978310	3336731	7192596	5658414	2998212	43663669	0	0	0	0	0	0	0	0	0	0	0	0	0
6	RHD VI - Bauru	Getulina	2010	0	0	0	0	0	0	0	0	0	0	0	726	841	2536	1334	641	772	853	1444	1161	776	11084	3111885	3464458	7265283	5349389	2308391	2978310	3336731	7192596	5658414	2998212	43663669	0	0	0	0	0	0	0	0	0	0	0	0	0
2	RHD II - Araçatuba	Glicério	2010	0	0	0	1	0	0	0	0	0	0	1	357	404	713	613	298	359	392	689	550	325	4700	3111885	3464458	7265283	5349389	2308391	2978310	3336731	7192596	5658414	2998212	43663669	0	0	0	8726.57	0	0	0	0	0	0	8726.57	1.99859	0.939337
6	RHD VI - Bauru	Guaiçara	2010	0	0	1	0	0	0	0	0	0	0	1	940	949	1801	1327	561	825	934	1752	1284	614	10987	3111885	3464458	7265283	5349389	2308391	2978310	3336731	7192596	5658414	2998212	43663669	0	0	4034.03	0	0	0	0	0	0	0	4034.03	0.923886	1.01507
9	RHD IX - Marília	Guaimbê	2010	0	0	0	0	0	0	0	0	0	0	0	465	496	863	641	348	444	476	818	636	399	5586	3111885	3464458	7265283	5349389	2308391	2978310	3336731	7192596	5658414	2998212	43663669	0	0	0	0	0	0	0	0	0	0	0	0	0
5	RHD V - Barretos	Guaíra	2010	6	12	26	17	7	1	12	20	14	9	124	2840	3085	6462	4862	2040	2795	2889	6280	4832	2429	38514	3111885	3464458	7265283	5349389	2308391	2978310	3336731	7192596	5658414	2998212	43663669	6574.4	13476	29232	18704.2	7920.95	1065.58	13859.7	22906.4	16394.4	11109.1	141243	32.3479	124.585
15	RHD XV - São José do Rio Preto	Guapiaçu	2010	0	0	1	1	1	1	0	1	0	0	5	1273	1397	3260	2433	1039	1212	1346	2977	2278	1184	18399	3111885	3464458	7265283	5349389	2308391	2978310	3336731	7192596	5658414	2998212	43663669	0	0	2228.61	2198.68	2221.74	2457.35	0	2416.06	0	0	11522.4	2.63891	4.85533
16	RHD XVI - Sorocaba	Guapiara	2010	0	0	1	1	0	0	0	0	0	0	2	1648	1894	2638	2183	1139	1534	1823	2547	2062	1064	18532	3111885	3464458	7265283	5349389	2308391	2978310	3336731	7192596	5658414	2998212	43663669	0	0	2754.09	2450.48	0	0	0	0	0	0	5204.56	1.19197	2.20895
8	RHD VIII - Franca	Guará	2010	0	1	3	1	0	0	2	0	3	0	10	1852	1805	3371	2311	950	1821	1729	3202	2231	1175	20447	3111885	3464458	7265283	5349389	2308391	2978310	3336731	7192596	5658414	2998212	43663669	0	1919.37	6465.69	2314.75	0	0	3859.72	0	7608.8	0	22168.3	5.07707	10.3811
2	RHD II - Araçatuba	Guaraçaí	2010	0	1	1	1	1	0	0	1	0	0	5	575	619	1296	1196	680	534	643	1263	1157	722	8685	3111885	3464458	7265283	5349389	2308391	2978310	3336731	7192596	5658414	2998212	43663669	0	5596.86	5605.93	4472.73	3394.69	0	0	5694.85	0	0	24765.1	5.67178	4.92594
5	RHD V - Barretos	Guaraci	2010	0	0	1	0	0	0	0	0	0	0	1	842	835	1776	1222	601	819	867	1553	1115	642	10272	3111885	3464458	7265283	5349389	2308391	2978310	3336731	7192596	5658414	2998212	43663669	0	0	4090.81	0	0	0	0	0	0	0	4090.81	0.936892	0.962375
15	RHD XV - São José do Rio Preto	Guarani d'Oeste	2010	0	0	0	1	0	0	0	0	0	1	2	144	158	279	270	144	153	139	292	275	174	2028	3111885	3464458	7265283	5349389	2308391	2978310	3336731	7192596	5658414	2998212	43663669	0	0	0	19812.6	0	0	0	0	0	17231.1	37043.7	8.48386	1.72053
9	RHD IX - Marília	Guarantã	2010	0	2	2	0	1	1	0	1	1	0	8	570	629	1073	722	355	548	551	1002	759	385	6594	3111885	3464458	7265283	5349389	2308391	2978310	3336731	7192596	5658414	2998212	43663669	0	11015.8	13542	0	6502.51	5434.87	0	7178.24	7455.09	0	51128.5	11.7096	7.72132
2	RHD II - Araçatuba	Guararapes	2010	2	5	10	8	6	1	2	4	4	2	44	2282	2488	4942	4078	1909	2041	2301	4868	4178	2418	31505	3111885	3464458	7265283	5349389	2308391	2978310	3336731	7192596	5658414	2998212	43663669	2727.33	6962.34	14701.1	10494.1	7255.29	1459.24	2900.24	5910.1	5417.34	2479.91	60307	13.8117	43.5138
1	RHD I - Grande São Paulo	Guararema	2010	0	0	0	1	0	0	0	0	0	0	1	2145	2471	4326	3142	1451	1972	2295	4178	3132	1499	26611	3111885	3464458	7265283	5349389	2308391	2978310	3336731	7192596	5658414	2998212	43663669	0	0	0	1702.54	0	0	0	0	0	0	1702.54	0.389922	1.03762
17	RHD XVII - Taubaté	Guaratinguetá	2010	1	7	15	11	4	0	0	10	7	4	59	8196	9462	18046	14442	6098	7874	9064	18515	15700	8001	115398	3111885	3464458	7265283	5349389	2308391	2978310	3336731	7192596	5658414	2998212	43663669	379.683	2563.01	6038.97	4074.45	1514.2	0	0	3884.74	2522.86	1498.92	22476.8	5.14772	59.4037
16	RHD XVI - Sorocaba	Guareí	2010	0	0	0	0	0	0	0	0	0	0	0	972	1209	4493	1867	692	935	1054	1795	1323	657	14997	3111885	3464458	7265283	5349389	2308391	2978310	3336731	7192596	5658414	2998212	43663669	0	0	0	0	0	0	0	0	0	0	0	0	0
13	RHD XIII - Ribeirão Preto	Guariba	2010	0	0	1	0	0	2	0	0	0	0	3	3183	3258	6646	4138	1411	2977	3064	6136	3985	1741	36539	3111885	3464458	7265283	5349389	2308391	2978310	3336731	7192596	5658414	2998212	43663669	0	0	1093.18	0	0	2000.88	0	0	0	0	3094.06	0.708612	2.5892
4	RHD IV - Baixada Santista	Guarujá	2010	0	0	0	0	0	0	0	0	0	0	0	25874	26902	49003	34418	11500	24766	26317	50096	35907	14597	299380	3111885	3464458	7265283	5349389	2308391	2978310	3336731	7192596	5658414	2998212	43663669	0	0	0	0	0	0	0	0	0	0	0	0	0
1	RHD I - Grande São Paulo	Guarulhos	2010	0	1	5	8	1	0	1	2	1	2	21	108692	111126	216875	140835	42878	104447	109162	218529	150008	55690	1258242	3111885	3464458	7265283	5349389	2308391	2978310	3336731	7192596	5658414	2998212	43663669	0	31.1759	167.499	303.867	53.8363	0	30.5668	65.8274	37.7207	107.675	798.169	0.182799	23.0006
13	RHD XIII - Ribeirão Preto	Guatapará	2010	0	0	0	0	0	0	0	0	0	0	0	626	653	1153	892	402	603	620	1067	773	384	7173	3111885	3464458	7265283	5349389	2308391	2978310	3336731	7192596	5658414	2998212	43663669	0	0	0	0	0	0	0	0	0	0	0	0	0
2	RHD II - Araçatuba	Guzolândia	2010	0	0	0	0	0	0	0	0	0	0	0	394	417	807	608	297	381	402	708	590	291	4895	3111885	3464458	7265283	5349389	2308391	2978310	3336731	7192596	5658414	2998212	43663669	0	0	0	0	0	0	0	0	0	0	0	0	0
9	RHD IX - Marília	Herculândia	2010	0	0	0	0	0	0	0	1	0	0	1	702	765	1471	1044	542	715	728	1325	1078	584	8954	3111885	3464458	7265283	5349389	2308391	2978310	3336731	7192596	5658414	2998212	43663669	0	0	0	0	0	0	0	5428.37	0	0	5428.37	1.24322	1.11318
7	RHD VII - Campinas	Holambra	2010	0	0	0	0	0	0	0	2	0	0	2	929	1013	2062	1466	518	847	900	1979	1415	505	11634	3111885	3464458	7265283	5349389	2308391	2978310	3336731	7192596	5658414	2998212	43663669	0	0	0	0	0	0	0	7268.92	0	0	7268.92	1.66475	1.93677
7	RHD VII - Campinas	Hortolândia	2010	1	4	5	4	0	0	2	0	2	2	20	16616	17957	37350	22962	6598	15502	17427	33623	22696	7679	198410	3111885	3464458	7265283	5349389	2308391	2978310	3336731	7192596	5658414	2998212	43663669	187.282	771.723	972.595	931.868	0	0	382.938	0	498.627	780.886	4525.92	1.03654	20.566
6	RHD VI - Bauru	Iacanga	2010	0	0	1	0	0	0	1	0	0	0	2	741	862	1866	1285	624	746	777	1527	1178	704	10310	3111885	3464458	7265283	5349389	2308391	2978310	3336731	7192596	5658414	2998212	43663669	0	0	3893.51	0	0	0	4294.38	0	0	0	8187.88	1.87522	1.93335
9	RHD IX - Marília	Iacri	2010	0	0	0	2	1	0	0	1	0	0	4	523	511	1033	860	445	435	493	922	864	523	6609	3111885	3464458	7265283	5349389	2308391	2978310	3336731	7192596	5658414	2998212	43663669	0	0	0	12440.4	5187.4	0	0	7801.08	0	0	25428.9	5.82382	3.84896
6	RHD VI - Bauru	Iaras	2010	0	0	0	0	0	1	0	0	0	0	1	514	763	1520	1203	345	444	408	676	500	192	6565	3111885	3464458	7265283	5349389	2308391	2978310	3336731	7192596	5658414	2998212	43663669	0	0	0	0	0	6707.91	0	0	0	0	6707.91	1.53627	1.00856
3	RHD III - Araraquara	Ibaté	2010	0	0	1	0	0	0	0	0	0	0	1	2831	2941	5907	3517	1237	2514	2649	5256	3430	1364	31646	3111885	3464458	7265283	5349389	2308391	2978310	3336731	7192596	5658414	2998212	43663669	0	0	1229.94	0	0	0	0	0	0	0	1229.94	0.281686	0.891424
15	RHD XV - São José do Rio Preto	Ibirá	2010	0	0	0	0	0	0	0	0	0	0	0	789	782	1944	1368	754	754	853	1656	1392	927	11219	3111885	3464458	7265283	5349389	2308391	2978310	3336731	7192596	5658414	2998212	43663669	0	0	0	0	0	0	0	0	0	0	0	0	0
9	RHD IX - Marília	Ibirarema	2010	0	0	0	0	0	0	0	0	0	0	0	568	622	1042	867	428	527	592	965	824	490	6925	3111885	3464458	7265283	5349389	2308391	2978310	3336731	7192596	5658414	2998212	43663669	0	0	0	0	0	0	0	0	0	0	0	0	0
3	RHD III - Araraquara	Ibitinga	2010	0	0	1	1	0	0	0	1	0	0	3	3915	4315	9427	6688	2952	3769	4131	9010	6944	3585	54736	3111885	3464458	7265283	5349389	2308391	2978310	3336731	7192596	5658414	2998212	43663669	0	0	770.689	799.849	0	0	0	798.29	0	0	2368.83	0.542517	2.96952
16	RHD XVI - Sorocaba	Ibiúna	2010	0	1	0	1	0	0	0	0	0	0	2	6427	6842	11883	8562	3992	5885	6582	11368	8027	3762	73330	3111885	3464458	7265283	5349389	2308391	2978310	3336731	7192596	5658414	2998212	43663669	0	506.352	0	624.783	0	0	0	0	0	0	1131.13	0.259056	1.89966
15	RHD XV - São José do Rio Preto	Icém	2010	0	1	0	1	0	0	0	0	0	0	2	651	615	1410	885	384	563	613	1216	900	446	7683	3111885	3464458	7265283	5349389	2308391	2978310	3336731	7192596	5658414	2998212	43663669	0	5633.27	0	6044.51	0	0	0	0	0	0	11677.8	2.67448	2.0548
11	RHD XI - Presidente Prudente	Iepê	2010	0	0	3	3	1	0	0	0	1	0	8	579	646	1143	1003	552	574	657	1120	991	589	7854	3111885	3464458	7265283	5349389	2308391	2978310	3336731	7192596	5658414	2998212	43663669	0	0	19069	16000.2	4181.87	0	0	0	5709.8	0	44960.8	10.2971	8.08733
6	RHD VI - Bauru	Igaraçu do Tietê	2010	2	1	1	0	0	0	0	1	0	0	5	1914	2043	4044	3077	1055	1796	1950	3962	2949	1265	24055	3111885	3464458	7265283	5349389	2308391	2978310	3336731	7192596	5658414	2998212	43663669	3251.71	1695.77	1796.56	0	0	0	0	1815.4	0	0	8559.43	1.96031	4.71553
8	RHD VIII - Franca	Igarapava	2010	3	6	24	10	14	2	8	24	13	8	112	2178	2211	5071	3370	1573	2166	2222	4458	3506	2027	28782	3111885	3464458	7265283	5349389	2308391	2978310	3336731	7192596	5658414	2998212	43663669	4286.34	9401.51	34385.1	15873.6	20545.1	2750.06	12013.4	38721.9	20981	11833.1	170791	39.1152	112.581
17	RHD XVII - Taubaté	Igaratá	2010	0	0	0	0	0	0	0	1	0	0	1	775	824	1387	1146	576	694	767	1361	1072	491	9093	3111885	3464458	7265283	5349389	2308391	2978310	3336731	7192596	5658414	2998212	43663669	0	0	0	0	0	0	0	5284.79	0	0	5284.79	1.21034	1.10056
12	RHD XII - Registro	Iguape	2010	0	0	0	0	0	0	0	0	0	0	0	2541	2722	4053	3677	2040	2416	2551	4016	3497	2184	29697	3111885	3464458	7265283	5349389	2308391	2978310	3336731	7192596	5658414	2998212	43663669	0	0	0	0	0	0	0	0	0	0	0	0	0
17	RHD XVII - Taubaté	Ilhabela	2010	0	0	1	0	0	0	0	0	0	0	1	2596	2596	5367	3279	1106	2428	2307	5103	3049	1202	29033	3111885	3464458	7265283	5349389	2308391	2978310	3336731	7192596	5658414	2998212	43663669	0	0	1353.7	0	0	0	0	0	0	0	1353.7	0.310028	0.900104
12	RHD XII - Registro	Ilha Comprida	2010	0	0	0	0	0	0	0	0	0	0	0	729	803	1028	1307	789	691	749	1192	1329	676	9293	3111885	3464458	7265283	5349389	2308391	2978310	3336731	7192596	5658414	2998212	43663669	0	0	0	0	0	0	0	0	0	0	0	0	0
2	RHD II - Araçatuba	Ilha Solteira	2010	0	0	0	0	0	0	1	0	0	0	1	1665	2092	3769	3460	1704	1587	2003	3987	3733	1808	25808	3111885	3464458	7265283	5349389	2308391	2978310	3336731	7192596	5658414	2998212	43663669	0	0	0	0	0	0	1665.87	0	0	0	1665.87	0.381522	0.984633
7	RHD VII - Campinas	Indaiatuba	2010	0	0	0	0	0	0	1	0	0	0	1	15697	17050	36944	25337	9337	15073	16067	35378	25689	11030	207602	3111885	3464458	7265283	5349389	2308391	2978310	3336731	7192596	5658414	2998212	43663669	0	0	0	0	0	0	207.676	0	0	0	207.676	0.0475627	0.98741
11	RHD XI - Presidente Prudente	Indiana	2010	0	0	0	0	0	0	0	0	0	0	0	336	425	807	624	332	314	374	762	624	370	4968	3111885	3464458	7265283	5349389	2308391	2978310	3336731	7192596	5658414	2998212	43663669	0	0	0	0	0	0	0	0	0	0	0	0	0
15	RHD XV - São José do Rio Preto	Indiaporã	2010	0	0	1	2	0	0	0	0	1	1	5	244	269	592	541	356	232	283	557	571	374	4019	3111885	3464458	7265283	5349389	2308391	2978310	3336731	7192596	5658414	2998212	43663669	0	0	12272.4	19775.9	0	0	0	0	9909.66	8016.61	49974.6	11.4454	4.59989
9	RHD IX - Marília	Inúbia Paulista	2010	0	0	0	0	1	0	0	0	1	0	2	254	317	600	481	249	257	277	563	459	281	3738	3111885	3464458	7265283	5349389	2308391	2978310	3336731	7192596	5658414	2998212	43663669	0	0	0	0	9270.65	0	0	0	12327.7	0	21598.3	4.94653	1.84901
9	RHD IX - Marília	Ipaussu	2010	0	0	0	0	0	0	0	0	0	0	0	1188	1207	2365	1622	789	1141	1171	2087	1568	930	14068	3111885	3464458	7265283	5349389	2308391	2978310	3336731	7192596	5658414	2998212	43663669	0	0	0	0	0	0	0	0	0	0	0	0	0
16	RHD XVI - Sorocaba	Iperó	2010	1	0	5	2	0	0	1	3	2	0	14	2492	2641	6110	3424	1121	2456	2413	4407	2924	1152	29140	3111885	3464458	7265283	5349389	2308391	2978310	3336731	7192596	5658414	2998212	43663669	1248.75	0	5945.4	3124.64	0	0	1382.81	4896.25	3870.32	0	20468.2	4.68769	13.6599
10	RHD X - Piracicaba	Ipeúna	2010	0	0	2	1	0	0	0	0	0	0	3	542	576	1135	667	303	540	533	949	649	301	6195	3111885	3464458	7265283	5349389	2308391	2978310	3336731	7192596	5658414	2998212	43663669	0	0	12802.3	8020.07	0	0	0	0	0	0	20822.3	4.7688	2.95427
15	RHD XV - São José do Rio Preto	Ipiguá	2010	0	1	4	5	1	1	1	0	1	0	14	337	381	713	595	333	299	338	689	593	317	4595	3111885	3464458	7265283	5349389	2308391	2978310	3336731	7192596	5658414	2998212	43663669	0	9093.07	40759	44952.8	6932.11	9960.9	9871.99	0	9542.01	0	131112	30.0277	13.7977
12	RHD XII - Registro	Iporanga	2010	0	0	0	0	0	0	0	0	0	0	0	397	463	675	461	250	417	487	606	432	239	4427	3111885	3464458	7265283	5349389	2308391	2978310	3336731	7192596	5658414	2998212	43663669	0	0	0	0	0	0	0	0	0	0	0	0	0
8	RHD VIII - Franca	Ipuã	2010	5	1	5	4	0	0	2	5	8	3	33	1209	1228	2813	1636	598	1234	1205	2348	1563	734	14568	3111885	3464458	7265283	5349389	2308391	2978310	3336731	7192596	5658414	2998212	43663669	12869.7	2821.22	12913.8	13079.2	0	0	5538.14	15316.4	28961.8	12254.3	103754	23.7622	34.6168
[truncated: 5,560 more rows]
[truncated: 1 more columns]

## Sheet: dictionary
code	name
DRS_NUM	Regional Health Departments number
DRS_NAME	Regional Health Departments name
[truncated: 49 more rows]
